# Supplementary material for: Identifying overtraining biomarkers through proteomic analysis of extracellular vesicles derived from the central nervous system of male mice
Source: Physiol Rep. 2025 Nov 2;13(21):e70640. doi: 10.14814/phy2.70640 (PMC12580405; doi:10.14814/phy2.70640)
Supplement: Supplementary file 2 — Table S1. Statistically analyzed full proteomic result data list. Abundance ratio data with abundance Ratio ≥ |2| and p‐value <0.05 are highlighted in red letter. p‐value of abundance ratio data with abundance Ratio ≥ |2| and p‐value <0.05 are highlighted in yellow colored cell. [file PHY2-13-e70640-s001.xlsx]

## Sheet: Supplementary Table_S1
Table S1. Statistically analyzed full proteomic result data list. Abundance ratio data with abundance ratio Ratio ≥ │2│ and p-value < 0.05 are highlighted in red letter. P-value of abundance ratio data with abundance ratio Ratio ≥ │2│ and p-value < 0.05 are highlighted in yellow colored cell.
Accession	Description	Function	Coverage [%]	# Peptides	# PSMs	# Unique Peptides	# AAs	MW [kDa]	calc. pI	Abundance Ratio: (OT) / (EX)	Abundance Ratio: (EX) / (SED)	Abundance Ratio: (OT) / (SED)	Abundance Ratio (log2): (OT) / (EX)	Abundance Ratio (log2): (EX) / (SED)	Abundance Ratio (log2): (OT) / (SED)	Abundance Ratio P-Value: (OT) / (EX)	Abundance Ratio P-Value: (EX) / (SED)	Abundance Ratio P-Value: (OT) / (SED)	Abundance: EX_1	Abundance: EX_3	Abundance: EX_4	Abundance: OT_1	Abundance: OT_2	Abundance: OT_3	Abundance: SED_3	Abundance: SED_4	Abundance: SED_5	Abundances (Normalized): EX_1	Abundances (Normalized): EX_3	Abundances (Normalized): EX_4	Abundances (Normalized): OT_1	Abundances (Normalized): OT_2	Abundances (Normalized): OT_3	Abundances (Normalized): SED_3	Abundances (Normalized): SED_4	Abundances (Normalized): SED_5
Q8QZT1	Acetyl-CoA acetyltransferase, mitochondrial OS=Mus musculus OX=10090 GN=Acat1 PE=1 SV=1	This is one of the enzymes that catalyzes the last step of the mitochondrial beta-oxidation pathway, an aerobic process breaking down fatty acids into acetyl-CoA. Using free coenzyme A/CoA, catalyzes the thiolytic cleavage of medium- to long-chain 3-oxoacyl-CoAs into acetyl-CoA and a fatty acyl-CoA shortened by two carbon atoms. The activity of the enzyme is reversible and it can also catalyze th…	13	2	7	2	424	44.8	8.51	0.098	27.789	2.712	-3.36	4.8	1.44	0.000725809	8.25881e-05	0.0285454	3.2388e+06	1.67477e+06	1.21675e+06	101024	89764.5	207300	53190.4	-	-	3.2388e+06	1.82119e+06	1.51593e+06	145545	177754	360670	62122.1	89121.7	65537.2
P62259	14-3-3 protein epsilon OS=Mus musculus OX=10090 GN=Ywhae PE=1 SV=1	Adapter protein implicated in the regulation of a large spectrum of both general and specialized signaling pathways. Binds to a large number of partners, usually by recognition of a phosphoserine or phosphothreonine motif. Binding generally results in the modulation of the activity of the binding partner. Positively regulates phosphorylated protein HSF1 nuclear export to the cytoplasm. {ECO:00002…	11	2	4	1	255	29.2	4.74	0.11	18.434	2.021	-3.19	4.2	1.02	0.0161658	0.00341307	0.338104	619486	442919	201765	98467	51393	-	-	-	-	619486	481642	251376	117532	52804.4	52071.6	20448.6	75217.8	26128.4
Q9D0K2	Succinyl-CoA:3-ketoacid coenzyme A transferase 1, mitochondrial OS=Mus musculus OX=10090 GN=Oxct1 PE=1 SV=1	Key enzyme for ketone body catabolism. Transfers the CoA moiety from succinate to acetoacetate. Formation of the enzyme-CoA intermediate proceeds via an unstable anhydride species formed between the carboxylate groups of the enzyme and substrate (By similarity). {ECO:0000250}.	4	1	4	1	520	56	8.53	0.159	17.864	2.839	-2.65	4.16	1.51	0.0442905	0.0105536	0.466001	631779	176470	128215	25552.4	-	11862.7	-	-	-	631779	191898	159742	30499.9	82816.2	15796	37903.5	10742	8400.51
Q8BMF4	Dihydrolipoyllysine-residue acetyltransferase component of pyruvate dehydrogenase complex, mitochondrial OS=Mus musculus OX=10090 GN=Dlat PE=1 SV=2	The pyruvate dehydrogenase complex catalyzes the overall conversion of pyruvate to acetyl-CoA and CO(2), and thereby links the glycolytic pathway to the tricarboxylic cycle. {ECO:0000250}.	3	1	1	1	642	67.9	8.57	0.241	11.165	2.695	-2.05	3.48	1.43	0.0869881	0.0108793	0.256907	375311	179495	78149.5	53288.5	45858.8	32181.2	-	16840.1	-	375311	195188	97365.4	63606.4	47118.2	42851.4	49662.8	17482	9854.64
Q99KI0	Aconitate hydratase, mitochondrial OS=Mus musculus OX=10090 GN=Aco2 PE=1 SV=1	Catalyzes the isomerization of citrate to isocitrate via cis-aconitate. {ECO:0000250|UniProtKB:P16276}.	18	6	19	6	780	85.4	7.93	0.233	10.397	2.419	-2.1	3.38	1.27	0.135171	0.0104524	0.158657	1.02831e+07	2.74688e+06	4.22492e+06	831404	777839	3.42297e+06	632312	417322	279615	1.02831e+07	3.06536e+06	5.30016e+06	1.23337e+06	921585	4.58903e+06	767059	509802	504128
O08749	Dihydrolipoyl dehydrogenase, mitochondrial OS=Mus musculus OX=10090 GN=Dld PE=1 SV=2	Lipoamide dehydrogenase is a component of the glycine cleavage system as well as an E3 component of three alpha-ketoacid dehydrogenase complexes (pyruvate-, alpha-ketoglutarate-, and branched-chain amino acid-dehydrogenase complex) (By similarity). The 2-oxoglutarate dehydrogenase complex is mainly active in the mitochondrion (By similarity). A fraction of the 2-oxoglutarate dehydrogenase complex…	6	1	1	1	509	54.2	7.9	0.235	9.527	2.238	-2.09	3.25	1.16	0.477348	0.13359	0.573568	891173	591473	-	202871	147024	-	-	-	-	891173	643185	66911.9	242151	151061	46253.4	78649	67508.7	22237.8
P16015	Carbonic anhydrase 3 OS=Mus musculus OX=10090 GN=Ca3 PE=1 SV=3	Reversible hydration of carbon dioxide.	13	2	5	2	260	29.3	7.37	0.363	8.79	3.193	-1.46	3.14	1.68	0.00583154	0.000217506	0.0123913	1.16947e+06	623726	420050	227182	76161.7	185062	51539.9	31886	31801.8	1.16947e+06	678257	523335	271170	166558	246423	69158.6	94990.2	77166.6
Q8BWT1	3-ketoacyl-CoA thiolase, mitochondrial OS=Mus musculus OX=10090 GN=Acaa2 PE=1 SV=3	In the production of energy from fats, this is one of the enzymes that catalyzes the last step of the mitochondrial beta-oxidation pathway, an aerobic process breaking down fatty acids into acetyl-CoA. Using free coenzyme A/CoA, catalyzes the thiolytic cleavage of medium- to long-chain unbranched 3-oxoacyl-CoAs into acetyl-CoA and a fatty acyl-CoA shortened by two carbon atoms. Also catalyzes the…	22	4	29	4	397	41.8	8.09	0.228	8.369	1.912	-2.13	3.07	0.94	0.00935808	0.00129303	0.154859	1.05982e+07	4.51695e+06	2.39759e+06	1.32371e+06	1.01238e+06	754957	570573	382688	266220	1.05982e+07	4.93712e+06	3.0056e+06	1.61255e+06	1.12812e+06	1.05403e+06	708734	589952	556123
A0A0A6YWU3	Immunoglobulin heavy variable V6-7 (Fragment) OS=Mus musculus OX=10090 GN=Ighv6-7 PE=4 SV=1	-	17	2	33	1	119	13.7	6.52	0.886	7.431	6.581	-0.18	2.89	2.72	0.711679	0.0626192	0.174832	548098	-	-	67307.1	-	-	-	-	-	548098	34774	57189.6	80339.3	36898.9	50653.9	24492.2	7696.59	4895.33
H7BXC3	Triosephosphate isomerase OS=Mus musculus OX=10090 GN=Tpi1 PE=1 SV=1	It is also responsible for the non-negligible production of methylglyoxal a reactive cytotoxic side-product that modifies and can alter proteins, DNA and lipids. {ECO:0000256|ARBA:ARBA00004104}.; FUNCTION: Triosephosphate isomerase is an extremely efficient metabolic enzyme that catalyzes the interconversion between dihydroxyacetone phosphate (DHAP) and D-glyceraldehyde-3-phosphate (G3P) in glyco…	17	1	3	1	167	18	5.58	0.526	6.991	3.679	-0.93	2.81	1.88	0.735132	0.0523554	0.138	713790	569030	475326	269991	420474	244529	250072	-	-	713790	618778	592203	322267	432021	325606	261284	88508.3	11128.4
P01662	Ig kappa chain V-III region ABPC 22/PC 9245 OS=Mus musculus OX=10090 PE=1 SV=1	-	77	8	117	1	111	12	5.06	0.465	6.854	3.185	-1.11	2.78	1.67	0.999459	0.946923	0.956634	-	1.1909e+06	449127	3.21764e+06	253043	-	2.55872e+06	-	-	85366.4	1.29502e+06	559562	3.84064e+06	259992	53497.6	2.67344e+06	81641.6	64566.7
D3Z148	Caveolin (Fragment) OS=Mus musculus OX=10090 GN=Cav1 PE=1 SV=2	May act as a scaffolding protein within caveolar membranes. Interacts directly with G-protein alpha subunits and can functionally regulate their activity. {ECO:0000256|RuleBase:RU000680}.	18	1	1	1	115	13.2	5.24	0.168	6.794	1.14	-2.58	2.76	0.19	0.0290076	0.0386234	0.968891	391517	168539	116660	52347	-	-	-	-	-	391517	183274	145345	62482.5	6767.11	30749.7	45309.7	16783.7	26977.3
A0A0A6YXF1	Immunoglobulin heavy variable V3-4 (Fragment) OS=Mus musculus OX=10090 GN=Ighv3-4 PE=4 SV=1	-	29	2	6	2	117	12.9	8.48	0.816	6.732	5.493	-0.29	2.75	2.46	0.99111	0.864202	0.80009	-	1.35771e+06	363425	464417	278437	297922	2.01081e+06	-	-	69363.6	1.47641e+06	514573	624750	320885	419921	2.10097e+06	48288.3	76440
P13707	Glycerol-3-phosphate dehydrogenase [NAD(+)], cytoplasmic OS=Mus musculus OX=10090 GN=Gpd1 PE=1 SV=3	Has glycerol-3-phosphate dehydrogenase activity. {ECO:0000250|UniProtKB:P21695}.	15	2	12	2	349	37.5	7.17	0.378	6.661	2.52	-1.4	2.74	1.33	0.0514229	0.00223959	0.054142	1.74183e+06	1.06747e+06	562292	501258	427377	299046	280710	109714	125812	1.74183e+06	1.1608e+06	700553	598313	439114	398199	293296	174274	156663
A0A6I8MX27	L-lactate dehydrogenase OS=Mus musculus OX=10090 GN=Ldhb PE=1 SV=1	-	4	1	1	1	341	37.3	6.25	0.309	6.335	1.958	-1.69	2.66	0.97	0.116521	0.0499325	0.786879	405277	129751	62940.2	45317.8	41762	32752.1	21317	-	16478	405277	141094	78416.3	54092.4	42908.9	43611.5	22272.7	76362.5	20518.5
Q9Z2I9	Succinate--CoA ligase [ADP-forming] subunit beta, mitochondrial OS=Mus musculus OX=10090 GN=Sucla2 PE=1 SV=2	ATP-specific succinyl-CoA synthetase functions in the citric acid cycle (TCA), coupling the hydrolysis of succinyl-CoA to the synthesis of ATP and thus represents the only step of substrate-level phosphorylation in the TCA. The beta subunit provides nucleotide specificity of the enzyme and binds the substrate succinate, while the binding sites for coenzyme A and phosphate are found in the alpha s…	6	1	1	1	463	50.1	7.01	0.051	6.305	0.323	-4.29	2.66	-1.63	0.00618135	0.0232629	0.475382	484764	253463	122072	-	-	-	-	-	-	484764	275622	152088	14111.9	7326.69	37199.8	14309.4	43716	52608.8
Q9CZ13	Cytochrome b-c1 complex subunit 1, mitochondrial OS=Mus musculus OX=10090 GN=Uqcrc1 PE=1 SV=2	Component of the ubiquinol-cytochrome c oxidoreductase, a multisubunit transmembrane complex that is part of the mitochondrial electron transport chain which drives oxidative phosphorylation. The respiratory chain contains 3 multisubunit complexes succinate dehydrogenase (complex II, CII), ubiquinol-cytochrome c oxidoreductase (cytochrome b-c1 complex, complex III, CIII) and cytochrome c oxidase …	18	3	9	3	480	52.8	6.21	0.292	6.103	1.783	-1.78	2.61	0.83	0.0447514	0.00493548	0.187854	1.96821e+06	1.0066e+06	455241	366065	239199	191936	-	136677	111644	1.96821e+06	1.13912e+06	604532	505156	332801	321130	138071	266348	186662
Q9DCD0	6-phosphogluconate dehydrogenase, decarboxylating OS=Mus musculus OX=10090 GN=Pgd PE=1 SV=3	Catalyzes the oxidative decarboxylation of 6-phosphogluconate to ribulose 5-phosphate and CO(2), with concomitant reduction of NADP to NADPH. {ECO:0000250}.	3	1	2	1	483	53.2	7.23	0.391	6.091	2.384	-1.35	2.61	1.25	0.0874979	0.013677	0.330452	426857	155518	72103.1	-	-	35740	26574.4	45429.5	21491.6	426857	169115	89832.3	66184.7	78161.4	47590.1	27765.8	47161.1	26761.6
Q3V117	ATP-citrate synthase OS=Mus musculus OX=10090 GN=Acly PE=1 SV=1	Catalyzes the cleavage of citrate into oxaloacetate and acetyl-CoA, the latter serving as common substrate for de novo cholesterol and fatty acid synthesis. {ECO:0000256|ARBA:ARBA00002797, ECO:0000256|PIRNR:PIRNR036511}.	3	2	8	2	1101	120.7	7.44	0.258	5.901	1.522	-1.96	2.56	0.61	0.0556695	0.00768172	0.263349	1.17322e+06	563730	255647	235248	153879	117602	60218.1	51783.9	50818.5	1.17322e+06	613015	318507	280797	158105	156595	135866	103887	63279.8
Q9CZU6	Citrate synthase, mitochondrial OS=Mus musculus OX=10090 GN=Cs PE=1 SV=1	-	16	3	15	3	464	51.7	8.57	0.315	5.747	1.811	-1.67	2.52	0.86	0.0810186	0.0124098	0.319251	2.43278e+06	2.32966e+06	723033	811027	368465	392170	366139	203713	203689	2.44544e+06	2.53334e+06	929337	1.02055e+06	540363	770447	569782	425510	373277
P04117	Fatty acid-binding protein, adipocyte OS=Mus musculus OX=10090 GN=Fabp4 PE=1 SV=3	Lipid transport protein in adipocytes. Binds both long chain fatty acids and retinoic acid. Delivers long-chain fatty acids and retinoic acid to their cognate receptors in the nucleus. {ECO:0000269|PubMed:12077340, ECO:0000269|PubMed:16574478, ECO:0000269|PubMed:17516629}.	21	2	2	2	132	14.6	8.4	0.653	5.528	3.61	-0.61	2.47	1.85	0.268788	0.0044192	0.0276069	1.18298e+06	745484	541933	443524	392467	484141	305856	84606.8	92367.2	1.18298e+06	810659	675188	529401	403245	644665	319570	146645	121907
G3UZJ4	Thioredoxin-dependent peroxiredoxin OS=Mus musculus OX=10090 GN=Prdx5 PE=1 SV=1	-	24	2	10	2	166	17.2	9.25	0.355	5.488	1.946	-1.5	2.46	0.96	0.0465342	0.00916203	0.383779	2.59051e+06	473247	489847	261722	87021.5	162485	-	52455.7	41108.7	2.59051e+06	571080	610294	312398	145518	216360	158938	70082.6	111207
P12242	Mitochondrial brown fat uncoupling protein 1 OS=Mus musculus OX=10090 GN=Ucp1 PE=1 SV=2	Mitochondrial protein responsible for thermogenic respiration, a specialized capacity of brown adipose tissue and beige fat that participates in non-shivering adaptive thermogenesis to temperature and diet variations and more generally to the regulation of energy balance (PubMed:9139827, PubMed:19187776, PubMed:23063128, PubMed:27027295). Functions as a long-chain fatty acid/LCFA and proton sympo…	5	1	1	1	307	33.2	9.14	0.311	5.435	1.688	-1.69	2.44	0.76	0.0591341	0.00639315	0.1974	761048	372267	171319	127565	122385	92814.8	-	-	-	761048	404814	213445	152264	125746	123589	74488.7	91055.7	36890.3
Q8BMS1	Trifunctional enzyme subunit alpha, mitochondrial OS=Mus musculus OX=10090 GN=Hadha PE=1 SV=1	Mitochondrial trifunctional enzyme catalyzes the last three of the four reactions of the mitochondrial beta-oxidation pathway. The mitochondrial beta-oxidation pathway is the major energy-producing process in tissues and is performed through four consecutive reactions breaking down fatty acids into acetyl-CoA. Among the enzymes involved in this pathway, the trifunctional enzyme exhibits specifici…	19	7	52	7	763	82.6	9.14	0.33	5.321	1.755	-1.6	2.41	0.81	0.0939939	0.0122276	0.272635	1.25018e+07	5.80203e+06	2.25799e+06	2.47867e+06	1.9401e+06	1.40511e+06	1.29783e+06	1.08227e+06	675450	1.25018e+07	6.35677e+06	2.97625e+06	3.0998e+06	2.09718e+06	2.02583e+06	1.61431e+06	1.19473e+06	982022
A0A0G2JGY4	Malate dehydrogenase (Fragment) OS=Mus musculus OX=10090 GN=Mdh2 PE=1 SV=1	-	12	1	4	1	153	16	9.33	0.406	5.114	2.075	-1.3	2.35	1.05	0.0205216	0.000918467	0.0361365	866025	597218	340164	223952	256395	157013	70427.1	122316	111212	866025	649431	423807	267314	263436	209073	73584.8	126979	138483
P19096	Fatty acid synthase OS=Mus musculus OX=10090 GN=Fasn PE=1 SV=2	Fatty acid synthetase is a multifunctional enzyme that catalyzes the de novo biosynthesis of long-chain saturated fatty acids starting from acetyl-CoA and malonyl-CoA in the presence of NADPH. This multifunctional protein contains 7 catalytic activities and a site for the binding of the prosthetic group 4'-phosphopantetheine of the acyl carrier protein ([ACP]) domain. {ECO:0000269|PubMed:29328619…	10	10	48	10	2504	272.3	6.58	0.419	5.043	2.115	-1.25	2.33	1.08	0.0600702	0.00204006	0.040621	6.90315e+06	4.83942e+06	2.26064e+06	2.3345e+06	2.1106e+06	1.46481e+06	842140	758630	813500	6.96859e+06	5.29049e+06	2.8165e+06	2.82128e+06	2.21917e+06	1.95049e+06	1.1901e+06	911003	1.04914e+06
P98086	Complement C1q subcomponent subunit A OS=Mus musculus OX=10090 GN=C1qa PE=1 SV=2	C1q associates with the proenzymes C1r and C1s to yield C1, the first component of the serum complement system. The collagen-like regions of C1q interact with the Ca(2+)-dependent C1r(2)C1s(2) proenzyme complex, and efficient activation of C1 takes place on interaction of the globular heads of C1q with the Fc regions of IgG or IgM antibody present in immune complexes.	29	8	163	8	245	26	9.11	0.382	5.012	1.913	-1.39	2.33	0.94	0.696761	0.189554	0.506389	1.10504e+08	1.1557e+08	2.95084e+07	2.11168e+07	1.22257e+08	3.16533e+07	2.11034e+07	2.04172e+07	3.46126e+07	1.10504e+08	1.25674e+08	3.67709e+07	2.52303e+07	1.25615e+08	4.21774e+07	2.20496e+07	2.12033e+07	4.31244e+07
P01791	Ig heavy chain V region HPCM6 OS=Mus musculus OX=10090 PE=1 SV=1	-	60	6	49	1	123	13.9	6.06	0.403	4.918	1.979	-1.31	2.3	0.99	0.996725	0.623785	0.667519	-	817505	-	-	582097	-	-	-	-	70076.9	888978	9666.75	25626.3	598083	28206.3	10826.5	62085.9	14249.9
Q61176	Arginase-1 OS=Mus musculus OX=10090 GN=Arg1 PE=1 SV=1	Key element of the urea cycle converting L-arginine to urea and L-ornithine, which is further metabolized into metabolites proline and polyamides that drive collagen synthesis and bioenergetic pathways critical for cell proliferation, respectively; the urea cycle takes place primarily in the liver and, to a lesser extent, in the kidneys. {ECO:0000305}.; FUNCTION: Functions in L-arginine homeostas…	51	10	74	10	323	34.8	7.01	1.174	4.889	5.737	0.23	2.29	2.52	0.42328	0.837701	0.212907	892027	9.66242e+06	8.9255e+06	1.03301e+07	9.01508e+06	1.70207e+07	1.74542e+06	1.98921e+06	5.85631e+06	989896	1.05072e+07	1.11202e+07	1.23302e+07	9.26266e+06	2.26642e+07	1.93807e+06	2.14922e+06	7.35427e+06
Q64521	Glycerol-3-phosphate dehydrogenase, mitochondrial OS=Mus musculus OX=10090 GN=Gpd2 PE=1 SV=2	Calcium-responsive mitochondrial glycerol-3-phosphate dehydrogenase which seems to be a key component of the pancreatic beta-cell glucose-sensing device. {ECO:0000250|UniProtKB:P43304}.	3	1	1	1	727	80.9	6.61	0.253	4.865	1.233	-1.98	2.28	0.3	0.0749599	0.0121186	0.334526	630770	337894	182635	136396	-	69942.2	-	-	-	630770	367435	227543	162806	89630.2	93132.5	75529	24430.6	92995.3
P03921	NADH-ubiquinone oxidoreductase chain 5 OS=Mus musculus OX=10090 GN=Mtnd5 PE=1 SV=3	Core subunit of the mitochondrial membrane respiratory chain NADH dehydrogenase (Complex I) that is believed to belong to the minimal assembly required for catalysis. Complex I functions in the transfer of electrons from NADH to the respiratory chain. The immediate electron acceptor for the enzyme is believed to be ubiquinone (By similarity). {ECO:0000250}.	2	1	2	1	607	68.4	9.03	0.445	4.774	2.124	-1.17	2.26	1.09	0.020103	0.000697673	0.0238401	159069	109823	74190.1	62462.5	41489	39908.1	30504.1	24095.2	17919.8	159069	119424	92432.5	74556.6	42628.4	53140.2	31871.7	25013.7	22314
H3BKG7	Fumarate hydratase 1 (Fragment) OS=Mus musculus OX=10090 GN=Fh1 PE=1 SV=1	-	13	1	3	1	167	17.8	8.76	0.416	4.71	1.96	-1.26	2.24	0.97	0.193862	0.0194379	0.227009	1.07882e+06	1.02301e+06	479123	376090	194447	382630	228681	61022.8	183927	1.07882e+06	1.11245e+06	596933	448909	199787	509496	238934	63348.8	229028
P14106	Complement C1q subcomponent subunit B OS=Mus musculus OX=10090 GN=C1qb PE=1 SV=2	C1q associates with the proenzymes C1r and C1s to yield C1, the first component of the serum complement system. The collagen-like regions of C1q interact with the Ca(2+)-dependent C1r(2)C1s(2) proenzyme complex, and efficient activation of C1 takes place on interaction of the globular heads of C1q with the Fc regions of IgG or IgM antibody present in immune complexes.	33	9	255	9	253	26.7	8.15	0.418	4.628	1.936	-1.26	2.21	0.95	0.638097	0.203627	0.593038	1.41819e+08	1.23012e+08	4.49209e+07	2.57075e+07	1.43054e+08	4.20337e+07	2.75752e+07	2.57767e+07	5.52069e+07	1.41819e+08	1.33766e+08	5.59664e+07	3.07574e+07	1.46983e+08	5.59706e+07	2.89047e+07	2.68512e+07	6.87443e+07
A0A1L1STE6	Isocitrate dehydrogenase [NAD] subunit, mitochondrial OS=Mus musculus OX=10090 GN=Idh3a PE=1 SV=1	-	4	1	2	1	384	41.5	6.93	0.442	4.491	1.987	-1.18	2.17	0.99	0.0794794	0.00718657	0.169884	553457	146617	134858	103174	56866.2	55815.1	35805.4	44178.2	18826.3	553457	159436	168018	123150	58427.9	74321.5	37410.8	45862.1	23442.8
Q924X2	Carnitine O-palmitoyltransferase 1, muscle isoform OS=Mus musculus OX=10090 GN=Cpt1b PE=1 SV=1	-	2	1	2	1	772	88.2	8.38	0.468	4.447	2.081	-1.1	2.15	1.06	0.0148522	0.000352713	0.0107548	348886	283476	164298	140913	126043	108347	66344.8	63835.8	68054.6	348886	308260	204697	168197	129504	144271	69319.4	66269	84742.4
P63038	60 kDa heat shock protein, mitochondrial OS=Mus musculus OX=10090 GN=Hspd1 PE=1 SV=1	Chaperonin implicated in mitochondrial protein import and macromolecular assembly. Together with Hsp10, facilitates the correct folding of imported proteins. May also prevent misfolding and promote the refolding and proper assembly of unfolded polypeptides generated under stress conditions in the mitochondrial matrix. The functional units of these chaperonins consist of heptameric rings of the la…	12	3	16	3	573	60.9	6.18	0.532	4.345	2.311	-0.91	2.12	1.21	0.215124	0.0537764	0.550617	2.02707e+06	1.08069e+06	585578	523808	360885	500579	160492	679633	124257	2.02707e+06	1.17517e+06	729564	625229	457791	666553	262514	758177	270495
Q02105	Complement C1q subcomponent subunit C OS=Mus musculus OX=10090 GN=C1qc PE=1 SV=2	C1q associates with the proenzymes C1r and C1s to yield C1, the first component of the serum complement system. The collagen-like regions of C1q interact with the Ca(2+)-dependent C1r(2)C1s(2) proenzyme complex, and efficient activation of C1 takes place on interaction of the globular heads of C1q with the Fc regions of IgG or IgM antibody present in immune complexes.	30	7	123	7	246	26	8.54	0.38	4.326	1.644	-1.4	2.11	0.72	0.495574	0.194303	0.71963	1.52094e+08	1.03813e+08	3.8806e+07	1.97345e+07	1.19598e+08	3.22293e+07	2.49785e+07	2.36971e+07	4.41413e+07	1.52094e+08	1.12889e+08	4.8348e+07	2.35555e+07	1.22882e+08	4.29154e+07	2.60985e+07	2.46003e+07	5.49652e+07
A0A0B4J1J3	Immunoglobulin kappa variable 8-18 (Fragment) OS=Mus musculus OX=10090 GN=Igkv8-18 PE=4 SV=1	-	39	3	14	3	123	13.8	6.51	0.933	4.194	3.911	-0.1	2.07	1.97	0.996724	0.996891	0.999998	2.94041e+06	367791	-	309878	-	514911	8.69194e+06	-	-	2.94041e+06	475433	84659	443375	240334	780930	9.08165e+06	81571.8	113358
P06745	Glucose-6-phosphate isomerase OS=Mus musculus OX=10090 GN=Gpi PE=1 SV=4	In the cytoplasm, catalyzes the conversion of glucose-6-phosphate to fructose-6-phosphate, the second step in glycolysis, and the reverse reaction during gluconeogenesis (PubMed:7277315, PubMed:2344351, PubMed:8417789). Besides it's role as a glycolytic enzyme, also acts as a secreted cytokine: acts as an angiogenic factor (AMF) that stimulates endothelial cell motility (By similarity). Acts as a…	3	1	2	1	558	62.7	8.13	0.28	3.992	1.117	-1.84	2	0.16	0.946625	0.641378	0.817135	693370	-	132938	-	-	-	-	-	-	693370	5296.37	165625	91142.8	42484.8	46346.6	8260.29	48849.1	41494
Q8K2B3	Succinate dehydrogenase [ubiquinone] flavoprotein subunit, mitochondrial OS=Mus musculus OX=10090 GN=Sdha PE=1 SV=1	Flavoprotein (FP) subunit of succinate dehydrogenase (SDH) that is involved in complex II of the mitochondrial electron transport chain and is responsible for transferring electrons from succinate to ubiquinone (coenzyme Q). Can act as a tumor suppressor. {ECO:0000250|UniProtKB:P31040}.	7	2	9	2	664	72.5	7.37	0.369	3.838	1.417	-1.44	1.94	0.5	0.182823	0.175912	0.99949	1.25668e+06	551394	208898	178961	95887.3	98221.6	82316.5	428349	50789.4	1.25668e+06	599601	260263	251053	154788	221388	118201	444677	156233
P01663	Ig kappa chain V-III region PC 4050 OS=Mus musculus OX=10090 PE=1 SV=1	-	77	8	122	1	111	12	5.06	0.284	3.783	1.073	-1.82	1.92	0.1	0.972914	0.956362	0.869709	310604	-	1.43268e+06	1.07262e+06	-	-	4.28666e+07	-	-	310604	41981.7	1.78496e+06	1.28031e+06	88096.6	47700.3	4.47886e+07	82102.6	41058.8
P12787	Cytochrome c oxidase subunit 5A, mitochondrial OS=Mus musculus OX=10090 GN=Cox5a PE=1 SV=2	Component of the cytochrome c oxidase, the last enzyme in the mitochondrial electron transport chain which drives oxidative phosphorylation. The respiratory chain contains 3 multisubunit complexes succinate dehydrogenase (complex II, CII), ubiquinol-cytochrome c oxidoreductase (cytochrome b-c1 complex, complex III, CIII) and cytochrome c oxidase (complex IV, CIV), that cooperate to transfer elect…	21	2	10	2	146	16.1	6.54	0.477	3.753	1.79	-1.07	1.91	0.84	0.0534577	0.00269074	0.0676785	1.7739e+06	1.99127e+06	853686	814672	763152	635440	536698	446286	308745	1.7739e+06	2.16536e+06	1.0636e+06	972410	784110	846129	601736	472696	402209
A0A1L1SRX5	Peptidyl-prolyl cis-trans isomerase A OS=Mus musculus OX=10090 GN=Ppia PE=1 SV=1	-	45	1	2	1	40	4.6	4.73	0.231	3.73	0.86	-2.12	1.9	-0.22	0.0525354	0.279358	0.432855	320218	202792	210734	-	-	-	-	-	126491	320218	220521	262551	85765.2	7670.26	60537.4	52918	70393	157508
G5E8R3	Pyruvate carboxylase OS=Mus musculus OX=10090 GN=Pcx PE=1 SV=1	Catalyzes a 2-step reaction, involving the ATP-dependent carboxylation of the covalently attached biotin in the first step and the transfer of the carboxyl group to pyruvate in the second. {ECO:0000256|PIRNR:PIRNR001594}.	2	1	4	1	1178	129.6	6.71	1.081	3.674	3.972	0.11	1.88	1.99	0.869023	0.199102	0.370408	395533	94531.9	177247	242797	54403.6	179255	-	-	80331.4	395533	102797	220829	289807	55897.6	238690	57454.2	60099.6	100030
Q61425	Hydroxyacyl-coenzyme A dehydrogenase, mitochondrial OS=Mus musculus OX=10090 GN=Hadh PE=1 SV=2	Mitochondrial fatty acid beta-oxidation enzyme that catalyzes the third step of the beta-oxidation cycle for medium and short-chain 3-hydroxy fatty acyl-CoAs (C4 to C10) (By similarity). Plays a role in the control of insulin secretion by inhibiting the activation of glutamate dehydrogenase 1 (GLUD1), an enzyme that has an important role in regulating amino acid-induced insulin secretion (PubMed:…	38	4	27	4	314	34.4	8.65	0.482	3.534	1.702	-1.05	1.82	0.77	0.081152	0.00398938	0.0768015	6.17591e+06	4.60515e+06	2.4857e+06	2.72033e+06	2.31479e+06	1.77206e+06	1.73587e+06	1.37048e+06	1.06273e+06	6.17591e+06	5.07621e+06	3.12379e+06	3.30458e+06	2.4443e+06	2.36583e+06	1.86397e+06	1.43635e+06	1.35625e+06
P45952	Medium-chain specific acyl-CoA dehydrogenase, mitochondrial OS=Mus musculus OX=10090 GN=Acadm PE=1 SV=1	Medium-chain specific acyl-CoA dehydrogenase is one of the acyl-CoA dehydrogenases that catalyze the first step of mitochondrial fatty acid beta-oxidation, an aerobic process breaking down fatty acids into acetyl-CoA and allowing the production of energy from fats (PubMed:16121256). The first step of fatty acid beta-oxidation consists in the removal of one hydrogen from C-2 and C-3 of the straigh…	11	2	5	2	421	46.5	8.37	0.171	3.532	0.606	-2.54	1.82	-0.72	0.194442	0.307041	0.928194	506254	-	199604	-	-	152573	-	-	-	506254	91508.2	248684	19113.6	42649.2	203160	95408.9	70414.8	54164.9
P50544	Very long-chain specific acyl-CoA dehydrogenase, mitochondrial OS=Mus musculus OX=10090 GN=Acadvl PE=1 SV=3	Very long-chain specific acyl-CoA dehydrogenase is one of the acyl-CoA dehydrogenases that catalyze the first step of mitochondrial fatty acid beta-oxidation, an aerobic process breaking down fatty acids into acetyl-CoA and allowing the production of energy from fats. The first step of fatty acid beta-oxidation consists in the removal of one hydrogen from C-2 and C-3 of the straight-chain fatty a…	13	4	25	4	656	70.8	8.75	0.47	3.463	1.628	-1.09	1.79	0.7	0.0345003	0.00233347	0.0867672	8.35338e+06	5.37977e+06	3.18227e+06	3.03753e+06	2.4128e+06	2.06592e+06	1.80152e+06	1.4657e+06	1.35676e+06	8.35338e+06	5.85011e+06	3.96475e+06	3.62567e+06	2.47906e+06	2.75091e+06	1.88229e+06	1.56438e+06	1.68946e+06
Q5SX40	Myosin-1 OS=Mus musculus OX=10090 GN=Myh1 PE=1 SV=1	Muscle contraction.	1	2	3	2	1942	223.2	5.76	0.33	3.462	1.142	-1.6	1.79	0.19	0.129654	0.164868	0.980672	160700	301200	374706	90542.3	185887	-	14174.1	67844.5	152600	160700	327533	466842	108073	190992	55792.7	82195.2	94619.9	190020
Q8VCT4	Carboxylesterase 1D OS=Mus musculus OX=10090 GN=Ces1d PE=1 SV=1	Major lipase in white adipose tissue. Involved in the metabolism of xenobiotics and of natural substrates. Hydrolyzes triacylglycerols and monoacylglycerols, with a preference for monoacylglycerols. The susceptibility of the substrate increases with decreasing acyl chain length of the fatty acid moiety. Catalyzes the synthesis of fatty acid ethyl esters (PubMed:15220344). Hydrolyzes retinyl ester…	16	6	35	3	565	61.7	6.61	0.526	3.423	1.8	-0.93	1.78	0.85	0.0521328	0.00307847	0.0839929	833436	413832	237921	157813	97815.2	117925	72191	14896.3	37466.6	833436	464360	329457	288779	204208	244226	135660	135697	116200
Q9WVA4	Transgelin-2 OS=Mus musculus OX=10090 GN=Tagln2 PE=1 SV=4	-	9	1	4	1	199	22.4	8.24	0.689	3.405	2.345	-0.54	1.77	1.23	0.459575	0.00176828	0.00555536	276325	193265	184322	233943	153924	109492	60843.4	79777.6	54165.1	276325	210162	229644	279240	158151	145795	63571.3	82818.5	67447
P52480	Pyruvate kinase PKM OS=Mus musculus OX=10090 GN=Pkm PE=1 SV=4	Glycolytic enzyme that catalyzes the transfer of a phosphoryl group from phosphoenolpyruvate (PEP) to ADP, generating ATP (By similarity). The ratio between the highly active tetrameric form and nearly inactive dimeric form determines whether glucose carbons are channeled to biosynthetic processes or used for glycolytic ATP production (By similarity). The transition between the 2 forms contribute…	14	4	7	4	531	57.8	7.47	0.694	3.381	2.347	-0.53	1.76	1.23	0.490458	0.0264001	0.117336	454120	952227	504738	243691	456737	584310	113804	44428.8	173847	555126	1.11116e+06	676096	338876	469280	778047	199944	152801	366817
O09173	Homogentisate 1,2-dioxygenase OS=Mus musculus OX=10090 GN=Hgd PE=1 SV=2	-	46	16	70	16	445	49.9	7.24	0.63	3.371	2.124	-0.67	1.75	1.09	0.665039	0.637598	0.238567	279007	7.66645e+06	9.68089e+06	4.09518e+06	5.11153e+06	2.70832e+07	2.06817e+06	2.26143e+06	993289	1.01506e+06	8.4039e+06	1.21078e+07	5.06425e+06	5.29482e+06	3.6063e+07	2.49276e+06	2.6519e+06	1.47808e+06
A0A1B0GQX5	L-lactate dehydrogenase OS=Mus musculus OX=10090 GN=Ldha PE=1 SV=1	-	16	2	4	2	201	22.1	8.54	0.493	3.369	1.662	-1.02	1.75	0.73	0.156834	0.018831	0.269555	765124	435277	212273	183965	134195	119937	112224	99506.4	71579.7	765124	473332	264468	295301	208407	233452	140503	194476	115196
Q99JY0	Trifunctional enzyme subunit beta, mitochondrial OS=Mus musculus OX=10090 GN=Hadhb PE=1 SV=1	Mitochondrial trifunctional enzyme catalyzes the last three of the four reactions of the mitochondrial beta-oxidation pathway. The mitochondrial beta-oxidation pathway is the major energy-producing process in tissues and is performed through four consecutive reactions breaking down fatty acids into acetyl-CoA. Among the enzymes involved in this pathway, the trifunctional enzyme exhibits specifici…	9	2	16	2	475	51.4	9.38	0.538	3.363	1.808	-0.9	1.75	0.85	0.0481113	0.00220421	0.0565827	2.4645e+06	1.67842e+06	1.00333e+06	911867	781864	679493	543012	487978	324760	2.4645e+06	1.82516e+06	1.25003e+06	1.10823e+06	803336	981108	631665	542759	428266
Q99LC5	Electron transfer flavoprotein subunit alpha, mitochondrial OS=Mus musculus OX=10090 GN=Etfa PE=1 SV=2	Heterodimeric electron transfer flavoprotein that accepts electrons from several mitochondrial dehydrogenases, including acyl-CoA dehydrogenases, glutaryl-CoA and sarcosine dehydrogenase. It transfers the electrons to the main mitochondrial respiratory chain via ETF-ubiquinone oxidoreductase (ETF dehydrogenase). Required for normal mitochondrial fatty acid oxidation and normal amino acid metaboli…	18	4	21	4	333	35	8.38	0.486	3.326	1.618	-1.04	1.73	0.69	0.0291393	0.00326854	0.168846	4.42178e+06	2.67926e+06	1.51281e+06	1.17237e+06	1.26483e+06	870839	792693	705147	638001	4.50295e+06	3.00416e+06	1.88479e+06	1.48706e+06	1.46149e+06	1.29328e+06	884881	903181	939160
Q8C165	N-fatty-acyl-amino acid synthase/hydrolase PM20D1 OS=Mus musculus OX=10090 GN=Pm20d1 PE=1 SV=1	Secreted enzyme that regulates the endogenous N-fatty acyl amino acid (NAAs) tissue and circulating levels by functioning as a bidirectional NAA synthase/hydrolase. It condenses free fatty acids and free amino acids to generate NAAs and bidirectionally catalyzes the reverse hydrolysis reaction (PubMed:27374330, PubMed:29533650, PubMed:29967167, PubMed:32271712, PubMed:32402239) (Probable). Some o…	5	2	5	2	503	55.6	6.43	1.324	3.226	4.271	0.4	1.69	2.09	0.979217	0.401779	0.320297	185248	572593	364472	774034	585092	138169	504475	107637	40896.9	264898	622653	454091	923905	601160	198141	527093	140739	65090.9
Q8K426	Resistin-like gamma OS=Mus musculus OX=10090 GN=Retnlg PE=1 SV=1	Probable hormone (Probable). Promotes chemotaxis in myeloid cells (PubMed:15064728). {ECO:0000269|PubMed:15064728, ECO:0000305}.	58	6	20	6	117	12.5	7.39	1.651	3.044	5.025	0.72	1.61	2.33	0.288037	0.188078	0.0235944	2.46196e+06	2.68972e+06	3.68278e+06	3.2473e+06	2.3567e+07	3.64148e+06	783745	810303	1.29822e+06	2.57754e+06	2.98395e+06	4.67523e+06	3.96181e+06	2.42142e+07	4.92553e+06	963454	980166	1.71018e+06
P40142	Transketolase OS=Mus musculus OX=10090 GN=Tkt PE=1 SV=1	Catalyzes the transfer of a two-carbon ketol group from a ketose donor to an aldose acceptor, via a covalent intermediate with the cofactor thiamine pyrophosphate. {ECO:0000250}.	5	2	16	2	623	67.6	7.5	0.582	2.886	1.679	-0.78	1.53	0.75	0.323611	0.0543724	0.389451	2.94977e+06	1.29269e+06	891224	1.1858e+06	369943	614013	173870	579688	391174	2.94977e+06	1.4057e+06	1.11036e+06	1.4154e+06	380103	817599	181666	601784	487095
Q91V77	Protein S100 OS=Mus musculus OX=10090 GN=S100a1 PE=1 SV=1	-	16	1	2	1	94	10.5	4.59	0.668	2.878	1.923	-0.58	1.53	0.94	0.993112	0.120096	0.138564	226749	155213	107471	94459.9	78600.2	359583	66913.8	39298.2	47096.1	226749	168783	133897	112749	80758.7	478808	69914	40796.1	58644.6
Q99LC3	NADH dehydrogenase [ubiquinone] 1 alpha subcomplex subunit 10, mitochondrial OS=Mus musculus OX=10090 GN=Ndufa10 PE=1 SV=1	Accessory subunit of the mitochondrial membrane respiratory chain NADH dehydrogenase (Complex I), that is believed not to be involved in catalysis. Complex I functions in the transfer of electrons from NADH to the respiratory chain. The immediate electron acceptor for the enzyme is believed to be ubiquinone. {ECO:0000269|PubMed:24652937}.	20	3	7	3	355	40.6	7.78	0.328	2.866	0.939	-1.61	1.52	-0.09	0.0515423	0.0440515	0.991022	1.32783e+06	675921	268556	121216	173461	243305	284668	102150	106076	1.32783e+06	735015	420316	218891	240791	352859	357680	256471	178006
A0A0R4J083	Long-chain specific acyl-CoA dehydrogenase, mitochondrial OS=Mus musculus OX=10090 GN=Acadl PE=1 SV=1	-	9	2	3	2	430	47.9	8.15	0.629	2.842	1.789	-0.67	1.51	0.84	0.461944	0.0275946	0.132361	589137	877498	373538	310609	456222	225457	228184	-	166459	589137	954216	465387	370750	468751	300211	238415	56696.6	207276
A0A075B5M3	Immunoglobulin kappa variable 4-58 OS=Mus musculus OX=10090 GN=Igkv4-58 PE=1 SV=1	-	53	11	220	1	97	10.3	7.28	0.336	2.716	0.913	-1.57	1.44	-0.13	0.388777	0.246553	0.923745	254285	6882624	161429	-	482201	-	-	200305	-	254285	7.48436e+06	201123	62456.2	495443	85428.3	35697.9	207940	93607.7
Q03265	ATP synthase subunit alpha, mitochondrial OS=Mus musculus OX=10090 GN=Atp5f1a PE=1 SV=1	Mitochondrial membrane ATP synthase (F(1)F(0) ATP synthase or Complex V) produces ATP from ADP in the presence of a proton gradient across the membrane which is generated by electron transport complexes of the respiratory chain. F-type ATPases consist of two structural domains, F(1) - containing the extramembraneous catalytic core, and F(0) - containing the membrane proton channel, linked togethe…	7	2	13	2	553	59.7	9.19	0.851	2.665	2.268	-0.23	1.41	1.18	0.715919	0.0657106	0.181842	1.20931e+06	897982	2.38183e+06	1.49299e+06	771602	772780	433148	437081	600933	1.20931e+06	976490	2.96749e+06	1.78207e+06	792792	1.02901e+06	452568	453741	748289
B1B0C7	Basement membrane-specific heparan sulfate proteoglycan core protein OS=Mus musculus OX=10090 GN=Hspg2 PE=1 SV=1	-	2	4	11	4	4375	468.7	6.48	0.561	2.62	1.47	-0.83	1.39	0.56	0.61307	0.0758225	0.263003	893468	582793	725034	420136	335786	504040	277345	77174	422801	893468	633745	903311	501484	429576	798419	341034	137385	526476
Q8QZS1	3-hydroxyisobutyryl-CoA hydrolase, mitochondrial OS=Mus musculus OX=10090 GN=Hibch PE=1 SV=1	Hydrolyzes 3-hydroxyisobutyryl-CoA (HIBYL-CoA), a saline catabolite. Has high activity toward isobutyryl-CoA. Could be an isobutyryl-CoA dehydrogenase that functions in valine catabolism. Also hydrolyzes 3-hydroxypropanoyl-CoA (By similarity). {ECO:0000250}.	11	2	9	2	385	43	8.06	0.791	2.578	2.038	-0.34	1.37	1.03	0.334294	0.00536263	0.0282855	426765	332047	217655	199794	128719	119692	124847	103355	63018.2	426765	361077	271174	317799	285501	210999	178632	140062	128945
A0A0A6YWC8	Vimentin OS=Mus musculus OX=10090 GN=Vim PE=1 SV=1	Involved with LARP6 in the stabilization of type I collagen mRNAs for CO1A1 and CO1A2. {ECO:0000256|ARBA:ARBA00003885}.; FUNCTION: Vimentins are class-III intermediate filaments found in various non-epithelial cells, especially mesenchymal cells. Vimentin is attached to the nucleus, endoplasmic reticulum, and mitochondria, either laterally or terminally. {ECO:0000256|ARBA:ARBA00002825}.	5	2	3	2	427	49.2	5.12	0.615	2.573	1.583	-0.7	1.36	0.66	0.985046	0.595782	0.689386	127496	-	273741	137907	-	-	-	-	-	127496	13627.7	341050	164609	28610.2	78420	13224.6	49548.3	49973.6
Q61268	Apolipoprotein C-IV OS=Mus musculus OX=10090 GN=Apoc4 PE=1 SV=1	May participate in lipoprotein metabolism.	29	3	20	3	124	14.3	9.52	0.322	2.47	0.796	-1.63	1.3	-0.33	0.613775	0.561014	0.995037	6.71361e+06	9.38974e+06	1.46609e+06	2.91805e+06	2.10458e+06	1.34303e+06	6.77093e+06	2.61785e+06	410523	6.71361e+06	1.02107e+07	1.82658e+06	3.48305e+06	2.16238e+06	1.87871e+06	7.07451e+06	2.71763e+06	595930
P21180	Complement C2 OS=Mus musculus OX=10090 GN=C2 PE=1 SV=2	Component C2 which is part of the classical pathway of the complement system is cleaved by activated factor C1 into two fragments: C2b and C2a. C2a, a serine protease, then combines with complement factor C4b to generate the C3 or C5 convertase.	12	6	16	2	760	84.7	7.56	0.291	2.422	0.705	-1.78	1.28	-0.5	0.887368	0.654966	0.901128	632680	-	508973	-	142512	708390	-	251583	173952	632680	135429	634123	109586	184149	943268	90749.6	261173	302119
Q9CQV8	14-3-3 protein beta/alpha OS=Mus musculus OX=10090 GN=Ywhab PE=1 SV=3	Adapter protein implicated in the regulation of a large spectrum of both general and specialized signaling pathways. Binds to a large number of partners, usually by recognition of a phosphoserine or phosphothreonine motif. Binding generally results in the modulation of the activity of the binding partner. Negative regulator of osteogenesis. Blocks the nuclear translocation of the phosphorylated f…	12	2	2	1	246	28.1	4.83	0.899	2.375	2.134	-0.15	1.25	1.09	0.927488	0.369376	0.551102	255577	-	-	-	-	-	-	-	-	255577	36592.3	79623.3	71569.2	84549.7	63971.9	86509.2	19447.9	33530.4
P01633	Immunoglobulin kappa chain variable 6-17 OS=Mus musculus OX=10090 GN=Igkv6-17 PE=1 SV=1	-	40	6	318	2	149	16.4	6.92	0.482	2.365	1.14	-1.05	1.24	0.19	0.480162	0.869431	0.761396	139227	22762.3	-	15557.3	-	-	-	-	-	139227	24752.3	87900.9	18569.6	49302.2	42381.4	97101.6	37167.7	35802.5
A0A0R3P9C8	NADH dehydrogenase [ubiquinone] 1 alpha subcomplex subunit 9, mitochondrial OS=Mus musculus OX=10090 GN=Ndufa9 PE=1 SV=1	-	11	2	11	2	373	42.1	9.09	0.397	2.336	0.927	-1.33	1.22	-0.11	0.0762539	0.162001	0.829371	880814	542776	243057	140192	247253	-	218295	125250	184718	880814	590230	302821	234314	289303	112493	318632	182640	252650
A0A452J8A5	Enoyl-CoA delta isomerase 1, mitochondrial OS=Mus musculus OX=10090 GN=Eci1 PE=1 SV=1	-	8	1	3	1	286	32	8.98	0.434	2.308	1.001	-1.21	1.21	0	0.289315	0.0854705	0.622353	295373	226759	113784	174630	103873	80319	125511	72915	58416.4	295373	246584	141762	208443	106725	106950	131138	106846	72740.8
P63101	14-3-3 protein zeta/delta OS=Mus musculus OX=10090 GN=Ywhaz PE=1 SV=1	Adapter protein implicated in the regulation of a large spectrum of both general and specialized signaling pathways. Binds to a large number of partners, usually by recognition of a phosphoserine or phosphothreonine motif. Binding generally results in the modulation of the activity of the binding partner. Induces ARHGEF7 activity on RAC1 as well as lamellipodia and membrane ruffle formation (By s…	17	3	12	2	245	27.8	4.79	0.649	2.299	1.491	-0.62	1.2	0.58	0.0692042	0.00189898	0.0320307	934958	1.03271e+06	624335	621102	524558	455421	346922	391667	274063	934958	1.123e+06	777851	779089	538963	606423	440613	406596	341267
P01811	Ig heavy chain V region UPC10 OS=Mus musculus OX=10090 PE=1 SV=1	-	29	3	104	2	117	13	5.45	0.88	2.286	2.011	-0.18	1.19	1.01	0.871839	0.999866	0.864544	1.03282e+06	1.09053e+06	-	853192	860152	270928	400297	395590	487773	1.07697e+06	1.21794e+06	116326	1.04126e+06	947710	428140	471161	457992	685175
Q7TMM9	Tubulin beta-2A chain OS=Mus musculus OX=10090 GN=Tubb2a PE=1 SV=1	Tubulin is the major constituent of microtubules. It binds two moles of GTP, one at an exchangeable site on the beta chain and one at a non-exchangeable site on the alpha chain (By similarity). {ECO:0000250}.	6	1	8	1	445	49.9	4.89	0.757	2.274	1.721	-0.4	1.19	0.78	0.686993	0.0761438	0.224716	461396	864030	644982	511975	591796	288651	388239	134504	283815	461396	939570	803574	611104	608048	384357	405646	139630	353410
P39061-1	Isoform 2 of Collagen alpha-1(XVIII) chain OS=Mus musculus OX=10090 GN=Col18a1	-	6	7	20	7	1527	155.9	5.4	0.313	2.254	0.707	-1.67	1.17	-0.5	0.389944	0.551219	0.944053	3888784	2.65487e+06	1.04219e+06	666091	246922	2.59266e+06	1.49962e+06	1.14312e+06	975769	3888784	2.96599e+06	1.38751e+06	929747	479112	3.51836e+06	1.64715e+06	1.23068e+06	1.31562e+06
O70570	Polymeric immunoglobulin receptor OS=Mus musculus OX=10090 GN=Pigr PE=1 SV=1	[Polymeric immunoglobulin receptor]: Mediates selective transcytosis of polymeric IgA and IgM across mucosal epithelial cells. Binds polymeric IgA and IgM at the basolateral surface of epithelial cells. The complex is then transported across the cell to be secreted at the apical surface. During this process, a cleavage occurs that separates the extracellular (known as the secretory component) fro…	27	13	88	13	771	84.9	5.4	0.691	2.155	1.489	-0.53	1.11	0.57	0.988549	0.838307	0.761939	7.41581e+06	6.96768e+06	6.16115e+06	3.83508e+06	5.03975e+06	1.68594e+07	3.25415e+06	3.16223e+06	1.12066e+07	7.49843e+06	7.57685e+06	7.6761e+06	4.73151e+06	5.23487e+06	2.24494e+07	3.51597e+06	3.38864e+06	1.39546e+07
A0A0A0MQF6	Glyceraldehyde-3-phosphate dehydrogenase OS=Mus musculus OX=10090 GN=Gapdh PE=1 SV=1	-	19	4	18	4	359	38.6	8.97	2.389	2.141	5.116	1.26	1.1	2.36	0.74494	0.190994	0.0736287	850501	709951	1295237	2.17514e+06	2.3389e+06	359738	168684	297455	457320	1.00581e+06	909627	1.63881e+06	2.63854e+06	2.40313e+06	619219	380255	469719	636918
P14824	Annexin A6 OS=Mus musculus OX=10090 GN=Anxa6 PE=1 SV=3	May associate with CD21. May regulate the release of Ca(2+) from intracellular stores.	4	1	1	1	673	75.8	5.5	0.477	2.105	1.004	-1.07	1.07	0.01	0.331146	0.186562	0.889179	229380	-	-	-	-	-	-	-	-	229380	90814	51382.1	75407.9	43318.4	26750.7	16276.8	58871	43134.5
P67778	Prohibitin 1 OS=Mus musculus OX=10090 GN=Phb1 PE=1 SV=1	Protein with pleiotropic attributes mediated in a cell-compartment- and tissue-specific manner, which include the plasma membrane-associated cell signaling functions, mitochondrial chaperone, and transcriptional co-regulator of transcription factors in the nucleus (PubMed:11302691, PubMed:20959514, PubMed:23241883, PubMed:24856930, PubMed:29324904). Plays a role in adipose tissue and glucose Home…	7	1	1	1	272	29.8	5.76	0.955	2.098	2.004	-0.07	1.07	1	0.975567	0.96675	0.999281	218185	60302.3	-	-	-	-	-	-	-	218185	65574.4	9017.28	77118.6	62653.9	14998.2	27561.3	76259.7	31256.6
Q9ER05	Chymopasin OS=Mus musculus OX=10090 GN=Ctrl PE=1 SV=1	-	5	1	1	1	264	28.1	8.35	1.282	2.093	2.682	0.36	1.07	1.42	0.980313	0.821397	0.909835	-	-	160200	256372	-	-	-	-	-	37481.2	70134.2	199592	306012	89878.9	11253.7	32002.4	90681.2	33506.2
P05367	Serum amyloid A-2 protein OS=Mus musculus OX=10090 GN=Saa2 PE=1 SV=1	Major acute phase reactant. {ECO:0000250|UniProtKB:P05366}.	16	2	9	1	122	13.6	6.93	0.368	2.074	0.763	-1.44	1.05	-0.39	0.608309	0.80277	0.936095	-	190604	173975	42606.5	-	117915	-	96257.2	285096	94708.5	207268	216753	50856.1	76270.5	157011	33972.2	99926.3	355005
A0A087WRA1	Actin-like protein 3 (Fragment) OS=Mus musculus OX=10090 GN=Actr3 PE=1 SV=1	-	40	4	12	4	216	24.1	5	1.452	2.059	2.989	0.54	1.04	1.58	0.297606	0.62	0.0875796	248073	760788	727697	713722	1.29351e+06	902029	347669	677800	203592	343034	827302	906628	851914	1.32903e+06	1.20111e+06	401880	725637	331313
Q64727	Vinculin OS=Mus musculus OX=10090 GN=Vcl PE=1 SV=4	Actin filament (F-actin)-binding protein involved in cell-matrix adhesion and cell-cell adhesion. Regulates cell-surface E-cadherin expression and potentiates mechanosensing by the E-cadherin complex. May also play important roles in cell morphology and locomotion (By similarity). {ECO:0000250|UniProtKB:P18206, ECO:0000269|PubMed:7568093}.	2	1	8	1	1066	116.6	6	0.832	2.057	1.712	-0.26	1.04	0.78	0.8198	0.0356611	0.0757124	299778	318550	203763	309930	198605	187372	191719	137810	117045	299778	346400	253865	369940	204059	249498	200314	143063	145746
P97333	Neuropilin-1 OS=Mus musculus OX=10090 GN=Nrp1 PE=1 SV=2	Receptor involved in the development of the cardiovascular system, in angiogenesis, in the formation of certain neuronal circuits and in organogenesis outside the nervous system (By similarity). Mediates the chemorepulsant activity of semaphorins (PubMed:26503042). Recognizes a C-end rule (CendR) motif R/KXXR/K on its ligands which causes cellular internalization and vascular leakage (By similari…	12	7	19	7	923	102.9	5.9	0.494	2.055	1.016	-1.02	1.04	0.02	0.289612	0.342416	0.989201	2.29159e+06	1.19073e+06	2.10512e+06	768474	1.23419e+06	829103	566465	2.24441e+06	895645	2.29159e+06	1.37666e+06	2.62275e+06	1.03257e+06	1.26808e+06	1.13297e+06	659551	2.32996e+06	1.11527e+06
A0A140T8M9	Immunoglobulin kappa chain variable 1-122 (Fragment) OS=Mus musculus OX=10090 GN=Igkv1-122 PE=4 SV=2	-	42	6	130	1	119	13.1	7.99	0.457	2.036	0.93	-1.13	1.03	-0.11	0.421602	0.552236	0.964435	82993	351338	131210	-	-	-	-	274223	-	82993	382055	163472	81065.8	74638.9	41925.8	19717.6	284675	80284.8
P17182	Alpha-enolase OS=Mus musculus OX=10090 GN=Eno1 PE=1 SV=3	Glycolytic enzyme the catalyzes the conversion of 2-phosphoglycerate to phosphoenolpyruvate. In addition to glycolysis, involved in various processes such as growth control, hypoxia tolerance and allergic responses. May also function in the intravascular and pericellular fibrinolytic system due to its ability to serve as a receptor and activator of plasminogen on the cell surface of several cell-…	10	2	14	1	434	47.1	6.8	0.723	2.033	1.47	-0.47	1.02	0.56	0.30419	0.0085431	0.0546567	2.07743e+06	1.72064e+06	1.17408e+06	1.42194e+06	1.31701e+06	986399	1.1168e+06	844739	739287	2.07743e+06	1.87107e+06	1.46278e+06	1.69726e+06	1.35318e+06	1.31345e+06	1.16687e+06	876938	920569
P61982	14-3-3 protein gamma OS=Mus musculus OX=10090 GN=Ywhag PE=1 SV=2	Adapter protein implicated in the regulation of a large spectrum of both general and specialized signaling pathways. Binds to a large number of partners, usually by recognition of a phosphoserine or phosphothreonine motif. Binding generally results in the modulation of the activity of the binding partner.	12	2	2	1	247	28.3	4.89	0.43	1.997	0.859	-1.22	1	-0.22	0.766931	0.690873	0.989904	478284	-	76290.3	-	-	-	-	-	-	478284	13180.4	95049.1	82215.9	40887.5	23557.4	47591	63055.3	17918.8
A0N8I8	Immunoglobulin kappa chain variable 4-51 (Fragment) OS=Mus musculus OX=10090 GN=Igkv4-51 PE=4 SV=1	-	32	11	147	1	119	12.8	5.87	0.976	1.994	1.946	-0.04	1	0.96	0.867982	0.490694	0.774405	2.36496e+07	2.84375e+08	5.39461e+06	2.72587e+07	1.50878e+07	1.72024e+07	8.50586e+06	1.45954e+07	9.38968e+06	2.39187e+07	3.09238e+08	6.89851e+06	3.2875e+07	1.56988e+07	2.33402e+07	9.25435e+06	1.5301e+07	1.19932e+07
Q61781	Keratin, type I cytoskeletal 14 OS=Mus musculus OX=10090 GN=Krt14 PE=1 SV=2	The nonhelical tail domain is involved in promoting KRT5-KRT14 filaments to self-organize into large bundles and enhances the mechanical properties involved in resilience of keratin intermediate filaments in vitro. {ECO:0000250}.	15	8	105	1	484	52.8	5.17	0.733	1.987	1.456	-0.45	0.99	0.54	0.995919	0.71018	0.75838	-	-	-	-	434868	-	34871.6	32437	-	61942.8	96906.5	72400.8	14819.3	446810	53060.3	36435.1	33673.4	47779.7
A0A075B5W5	Immunoglobulin heavy variable V1-54 (Fragment) OS=Mus musculus OX=10090 GN=Ighv1-54 PE=4 SV=1	-	55	10	724	5	117	12.7	8.84	1.491	1.975	2.945	0.58	0.98	1.56	0.731485	0.942396	0.546465	7.58816e+06	1.16742e+07	1.2359e+06	1.27719e+07	1.10866e+07	2.9373e+06	3.57386e+06	6.77276e+06	2.50017e+06	7.64154e+06	1.26948e+07	1.69091e+06	1.53207e+07	1.1391e+07	4.02355e+06	3.86835e+06	7.11476e+06	3.20716e+06
Q99MQ4	Asporin OS=Mus musculus OX=10090 GN=Aspn PE=1 SV=1	Binds calcium and plays a role in osteoblast-driven collagen biomineralization activity (By similarity). Critical regulator of TGF-beta in articular cartilage and plays an essential role in cartilage homeostasis and osteoarthritis (OA) pathogenesis. Negatively regulates chondrogenesis in the articular cartilage by blocking the TGF-beta/receptor interaction on the cell surface and inhibiting the c…	4	1	1	1	373	42.5	8.57	0.802	1.931	1.549	-0.32	0.95	0.63	0.93899	0.961866	0.822125	-	121319	-	-	75127.4	-	187869	-	34105.7	96214.7	131925	16810.5	91953.9	77190.5	12857.1	196292	49827.5	42468.9
Q9DBB8	Trans-1,2-dihydrobenzene-1,2-diol dehydrogenase OS=Mus musculus OX=10090 GN=Dhdh PE=1 SV=1	-	6	1	2	1	333	36.3	6.44	0.761	1.896	1.442	-0.39	0.92	0.53	0.235239	0.0408633	0.40244	172041	77767.9	52468.6	53880.7	43906.6	53231.8	43285.8	30883.5	35813.9	172041	84567	65370	64313.2	45112.3	70881.6	45226.5	32060.7	44595.9
A0A0G2JFA8	Immunoglobulin kappa variable 17-121 (Fragment) OS=Mus musculus OX=10090 GN=Igkv17-121 PE=4 SV=4	-	49	4	63	1	117	12.9	4.36	0.776	1.896	1.471	-0.37	0.92	0.56	0.970188	0.290074	0.382561	7.35447e+07	2.88044e+07	1.33111e+07	1.84784e+07	5.15632e+07	1.8251e+07	1.58084e+07	1.76189e+07	1.23109e+07	7.35447e+07	3.13227e+07	1.65841e+07	2.20562e+07	5.29792e+07	2.43023e+07	1.65172e+07	1.82904e+07	1.53297e+07
A0A0G2JFL3	Immunoglobulin heavy variable 1-71 (Fragment) OS=Mus musculus OX=10090 GN=Ighv1-71 PE=4 SV=1	-	62	7	123	3	119	13.4	7.88	0.896	1.882	1.687	-0.16	0.91	0.75	0.999342	0.899736	0.913916	1.61645e+07	7.09175e+06	1.6238e+06	5.7894e+06	1.10239e+07	2.34281e+06	8.78694e+06	3.89812e+06	2.39138e+06	1.61645e+07	7.71177e+06	2.09267e+06	6.91036e+06	1.13266e+07	3.11961e+06	9.18091e+06	4.09696e+06	2.97778e+06
E9Q447	Spectrin alpha chain, non-erythrocytic 1 OS=Mus musculus OX=10090 GN=Sptan1 PE=1 SV=1	-	1	1	2	1	2478	285.2	5.34	0.778	1.879	1.462	-0.36	0.91	0.55	0.277382	0.302238	0.997232	268221	487555	157928	192065	82615.1	156649	217497	137471	108904	268221	530180	196761	229253	84883.8	208588	227248	142711	135608
A0A075B5Y6	Immunoglobulin heavy variable 1-85 (Fragment) OS=Mus musculus OX=10090 GN=Ighv1-85 PE=4 SV=1	-	57	10	129	1	117	13	8.43	0.908	1.878	1.705	-0.14	0.91	0.77	0.913106	0.630452	0.416276	7.03867e+06	1.64096e+07	9.41527e+06	3.51642e+07	6.23417e+06	7.99808e+06	9.99735e+06	6.01552e+06	3.86621e+06	7.03867e+06	1.78442e+07	1.17304e+07	4.19728e+07	6.40537e+06	1.065e+07	1.04456e+07	6.24481e+06	4.81425e+06
A0A0G2JF45	Immunoglobulin kappa variable 14-130 (Fragment) OS=Mus musculus OX=10090 GN=Igkv14-130 PE=4 SV=4	-	30	2	5	2	117	13.1	4.56	0.518	1.862	0.964	-0.95	0.9	-0.05	0.907415	0.714348	0.924136	753379	667576	1.03415e+06	286607	2.32243e+06	231956	1.28973e+06	193526	300457	772343	725940	1.28843e+06	399704	2.38621e+06	321961	1.34756e+06	254459	414778
Q91Y97	Fructose-bisphosphate aldolase B OS=Mus musculus OX=10090 GN=Aldob PE=1 SV=3	-	14	4	8	4	364	39.5	8.27	0.618	1.856	1.147	-0.69	0.89	0.2	0.745822	0.435957	0.839706	825235	1.58229e+06	972116	616667	272751	1.83224e+06	667642	505367	465216	925417	1.72063e+06	1.21115e+06	748185	359500	2.43974e+06	726324	607651	652560
A0A0A6YY60	Immunoglobulin heavy variable V8-5 (Fragment) OS=Mus musculus OX=10090 GN=Ighv8-5 PE=4 SV=1	-	50	5	32	2	119	13.2	8.46	0.672	1.855	1.246	-0.57	0.89	0.32	0.406894	0.284481	0.950283	7.16238e+06	4.8193e+06	4970653	3.46869e+06	2.47752e+06	4.7373e+06	2.39126e+06	3.14887e+06	4.76022e+06	7.16238e+06	5.29074e+06	6.22807e+06	4.18244e+06	2.5796e+06	6.30802e+06	2.58722e+06	3.35714e+06	5.95223e+06
A0A075B5S3	Immunoglobulin heavy variable 14-4 OS=Mus musculus OX=10090 GN=Ighv14-4 PE=4 SV=1	-	57	6	96	2	111	12.1	4.67	0.616	1.854	1.142	-0.7	0.89	0.19	0.576719	0.894241	0.828619	2.04809e+06	388504	2.96723e+06	1.05669e+06	1.40562e+06	-	1.17338e+06	1.06388e+06	667814	2.04809e+06	441414	3.69683e+06	1.26129e+06	1.44422e+06	149369	1.22599e+06	1.10443e+06	831570
A0A075B6A3	Immunoglobulin heavy constant alpha (Fragment) OS=Mus musculus OX=10090 GN=Igha PE=1 SV=1	-	84	31	529	31	344	36.8	5.24	0.573	1.827	1.047	-0.8	0.87	0.07	0.981237	0.990917	0.947438	3.31986e+08	1.80296e+08	9.5743e+07	8.56624e+07	1.0911e+08	7.88662e+08	1.02596e+08	9.85014e+07	4.17036e+08	3.31986e+08	1.96211e+08	1.1951e+08	1.02691e+08	1.1243e+08	1.05015e+09	1.07414e+08	1.02638e+08	5.19322e+08
A0A075B5V5	Immunoglobulin heavy variable 1-39 (Fragment) OS=Mus musculus OX=10090 GN=Ighv1-39 PE=4 SV=1	-	73	14	185	5	117	12.9	8.41	0.334	1.822	0.609	-1.58	0.87	-0.71	0.680367	0.96007	0.528474	4.05283e+07	3.59769e+07	8.23992e+06	1.00869e+07	2.73895e+07	9.69436e+06	5.2279e+07	2.05666e+07	1.68865e+07	4.05662e+07	3.91921e+07	1.03973e+07	1.22776e+07	2.82738e+07	1.31091e+07	5.47096e+07	2.15084e+07	2.11096e+07
Q03734	Serine protease inhibitor A3M OS=Mus musculus OX=10090 GN=Serpina3m PE=1 SV=2	-	30	13	272	2	418	47	6.1	0.475	1.821	0.865	-1.07	0.87	-0.21	0.685646	0.947298	0.855139	742498	2.31792e+06	1.98704e+06	985566	827250	908358	596280	1.30931e+06	2.6793e+06	742498	2.52057e+06	2.47563e+06	1.17639e+06	849968	1.20954e+06	623015	1.35921e+06	3.3363e+06
A0A0G2JES9	Immunoglobulin kappa chain variable 4-54 (Fragment) OS=Mus musculus OX=10090 GN=Igkv4-54 PE=4 SV=1	-	26	4	45	1	117	12.6	7.96	0.528	1.817	0.959	-0.92	0.86	-0.06	0.572069	0.890614	0.828579	710459	88557.6	-	-	45110.1	-	-	657467	-	710459	96300	70338.1	50855.6	46348.9	91249.4	34072.4	682528	53011.1
A2APX3	Cystatin-C (Fragment) OS=Mus musculus OX=10090 GN=Cst3 PE=1 SV=1	-	11	1	3	1	102	11.1	8.18	0.747	1.779	1.33	-0.42	0.83	0.41	0.923568	0.499939	0.711703	425838	439788	195098	142635	309712	457404	229067	198648	227660	425838	478237	243070	170252	318217	609063	239337	206220	283484
A0A075B5Y5	Immunoglobulin heavy variable 1-84 (Fragment) OS=Mus musculus OX=10090 GN=Ighv1-84 PE=4 SV=1	-	68	13	754	1	117	13	8.59	0.713	1.763	1.257	-0.49	0.82	0.33	0.935768	0.859214	0.981857	1.18558e+06	9.16655e+06	312756	463819	3.9453e+06	634647	2.8189e+06	647678	470741	1.18558e+06	9.96796e+06	468699	579528	4.05365e+06	845073	2.94529e+06	672366	586172
Q9WTP6	Adenylate kinase 2, mitochondrial OS=Mus musculus OX=10090 GN=Ak2 PE=1 SV=5	Catalyzes the reversible transfer of the terminal phosphate group between ATP and AMP. Plays an important role in cellular energy homeostasis and in adenine nucleotide metabolism. Adenylate kinase activity is critical for regulation of the phosphate utilization and the AMP de novo biosynthesis pathways. Plays a key role in hematopoiesis. {ECO:0000255|HAMAP-Rule:MF_03168}.	10	1	1	1	239	26.5	7.39	0.593	1.762	1.045	-0.75	0.82	0.06	0.222914	0.347923	0.929399	164219	97519.2	48292.6	-	-	33627.1	-	-	-	164219	106045	60167.2	73389.9	62894.6	44776.6	85374.6	60175.3	55169.5
O88968	Transcobalamin-2 OS=Mus musculus OX=10090 GN=Tcn2 PE=1 SV=1	Primary vitamin B12-binding and transport protein. Delivers cobalamin to cells. {ECO:0000250|UniProtKB:P20062}.	20	6	22	6	430	47.6	6.33	0.644	1.749	1.126	-0.64	0.81	0.17	0.553726	0.120619	0.455541	4.26953e+06	2.64033e+06	1.74461e+06	1.54813e+06	1.66144e+06	2.54764e+06	1.52914e+06	1.10309e+06	1.64646e+06	4.26953e+06	2.87117e+06	2.17359e+06	1.84788e+06	1.80062e+06	3.39235e+06	1.64116e+06	1.22445e+06	2.05019e+06
Q60597	2-oxoglutarate dehydrogenase, mitochondrial OS=Mus musculus OX=10090 GN=Ogdh PE=1 SV=3	2-oxoglutarate dehydrogenase (E1) component of the 2-oxoglutarate dehydrogenase complex, which mediates the decarboxylation of alpha-ketoglutarate. The 2-oxoglutarate dehydrogenase complex catalyzes the overall conversion of 2-oxoglutarate to succinyl-CoA and CO(2). The 2-oxoglutarate dehydrogenase complex is mainly active in the mitochondrion. A fraction of the 2-oxoglutarate dehydrogenase compl…	7	3	11	3	1023	116.4	6.83	0.954	1.748	1.667	-0.07	0.81	0.74	0.95205	0.266582	0.380609	2.26227e+06	821846	317881	773588	1.04366e+06	450473	611594	478046	77711.6	2.30526e+06	968108	459123	923372	1.07232e+06	599834	666073	553788	117151
P18528	Ig heavy chain V region 6.96 OS=Mus musculus OX=10090 PE=4 SV=1	-	52	6	115	2	98	11	7.93	0.717	1.745	1.251	-0.48	0.8	0.32	0.86712	0.683024	0.937295	3.13595e+06	5.22821e+06	2.23468e+06	1.45467e+06	5.95843e+06	1.6813e+06	5.14827e+06	1.75395e+06	1.20351e+06	3.17744e+06	5.6853e+06	2.8295e+06	1.73632e+06	6.12206e+06	2.27732e+06	5.37909e+06	1.8208e+06	1.49862e+06
P58252	Elongation factor 2 OS=Mus musculus OX=10090 GN=Eef2 PE=1 SV=2	Catalyzes the GTP-dependent ribosomal translocation step during translation elongation. During this step, the ribosome changes from the pre-translocational (PRE) to the post-translocational (POST) state as the newly formed A-site-bound peptidyl-tRNA and P-site-bound deacylated tRNA move to the P and E sites, respectively. Catalyzes the coordinated movement of the two tRNA molecules, the mRNA and …	8	3	18	3	858	95.3	6.83	0.963	1.739	1.674	-0.06	0.8	0.74	0.900515	0.0454666	0.0786113	1.09599e+06	449682	602072	612658	646113	542258	224637	475312	346331	1.09599e+06	585296	750113	731282	663856	722052	234709	493430	431255
A0A0A6YWR2	Ig gamma-1 chain C region secreted form (Fragment) OS=Mus musculus OX=10090 GN=Ighg1 PE=1 SV=1	-	71	36	1296	13	393	43.4	6.44	0.994	1.737	1.727	-0.01	0.8	0.79	0.998516	0.589127	0.618182	5.65625e+08	7.22028e+08	2.89568e+08	4.71002e+08	2.8874e+08	6.80927e+08	5.49969e+08	3.13439e+08	2.20119e+08	5.65778e+08	7.85292e+08	3.61051e+08	5.62487e+08	2.96892e+08	9.06822e+08	5.74863e+08	3.2567e+08	2.74502e+08
A0A087WS16	Collagen, type VI, alpha 3 OS=Mus musculus OX=10090 GN=Col6a3 PE=1 SV=1	-	1	1	2	1	2677	288.5	8.53	0.47	1.735	0.815	-1.09	0.79	-0.29	0.469115	0.802146	0.821589	74344	38607.2	14817.7	21981.5	-	-	-	12018.1	-	74344	41982.5	18461.2	26237.7	14830.8	19727.9	67594.4	12476.2	24201.7
Q8R121	Protein Z-dependent protease inhibitor OS=Mus musculus OX=10090 GN=Serpina10 PE=1 SV=1	Inhibits activity of the coagulation protease factor Xa in the presence of PROZ, calcium and phospholipids. Also inhibits factor XIa in the absence of cofactors (By similarity). {ECO:0000250}.	9	3	4	3	448	51.8	5.67	0.809	1.719	1.39	-0.31	0.78	0.48	0.960919	0.45405	0.596589	186204480	1.21839e+08	2.15058e+08	126174000	1.06742e+08	2.16652e+08	5.93389e+07	1.04376e+08	1.671e+08	1.8622e+08	1.32491e+08	2.67939e+08	1.50666e+08	1.09673e+08	2.88487e+08	6.19994e+07	1.08354e+08	2.08074e+08
P26039	Talin-1 OS=Mus musculus OX=10090 GN=Tln1 PE=1 SV=2	Probably involved in connections of major cytoskeletal structures to the plasma membrane. High molecular weight cytoskeletal protein concentrated at regions of cell-substratum contact and, in lymphocytes, at cell-cell contacts.	1	1	8	1	2541	269.7	6.18	1.171	1.701	1.993	0.23	0.77	0.99	0.700859	0.0686885	0.0251816	311010	409642	235624	428911	354538	266124	150838	261346	146819	311010	445457	293561	511957	364275	354361	157601	271308	182821
Q91X70	Complement component 6 OS=Mus musculus OX=10090 GN=C6 PE=1 SV=1	-	55	31	404	31	769	86.6	6.1	0.707	1.678	1.186	-0.5	0.75	0.25	0.383366	0.146917	0.7278	1.07585e+08	7.25773e+07	7.77195e+07	5.73124e+07	5.35901e+07	7.26768e+07	5.51146e+07	7.70941e+07	4.08498e+07	1.07585e+08	7.9017e+07	9.68297e+07	6.84479e+07	5.51068e+07	9.68702e+07	5.76997e+07	8.00328e+07	5.08666e+07
A0A0G2JGW8	Immunoglobulin kappa chain variable 12-89 (Fragment) OS=Mus musculus OX=10090 GN=Igkv12-89 PE=4 SV=4	-	17	1	28	1	112	12.1	7.85	2.153	1.658	3.57	1.11	0.73	1.84	0.153982	0.895692	0.0866313	2.09729e+06	2.54428e+06	466220	3.78264e+06	1.35119e+07	1.84996e+06	1.4478e+06	715561	995567	2.09729e+06	2.76672e+06	586484	4.51505e+06	1.3883e+07	2.50447e+06	1.51272e+06	804050	1.26489e+06
Q9QYR9	Acyl-coenzyme A thioesterase 2, mitochondrial OS=Mus musculus OX=10090 GN=Acot2 PE=1 SV=2	Acyl-CoA thioesterases are a group of enzymes that catalyze the hydrolysis of acyl-CoAs to the free fatty acid and coenzyme A (CoASH), providing the potential to regulate intracellular levels of acyl-CoAs, free fatty acids and CoASH (PubMed:25114170). Acyl-coenzyme A thioesterase 2/ACOT2 displays higher activity toward long chain acyl CoAs (C14-C20) (PubMed:25114170). The enzyme is involved in en…	4	2	4	2	453	49.6	7.36	0.499	1.652	0.823	-1	0.72	-0.28	0.0984782	0.238737	0.773287	586573	168468	88796.1	55941.6	-	-	-	-	-	586573	190558	123466	110068	94993.4	54183.3	98687.4	120197	115353
Q9D9V3	Ethylmalonyl-CoA decarboxylase OS=Mus musculus OX=10090 GN=Echdc1 PE=1 SV=2	Decarboxylates ethylmalonyl-CoA, a potentially toxic metabolite, to form butyryl-CoA, suggesting it might be involved in metabolite proofreading. Also has methylmalonyl-CoA decarboxylase activity at lower level. {ECO:0000269|PubMed:22016388}.	6	1	1	1	322	35.4	7.01	0.458	1.644	0.753	-1.13	0.72	-0.41	0.780979	1	0.781213	376415	-	-	-	-	-	-	-	-	376415	6797.47	87486	40054.2	9229.53	66073.8	53209.7	51168.4	82101.7
A0A075B5R4	Immunoglobulin heavy variable 14-1 (Fragment) OS=Mus musculus OX=10090 GN=Ighv14-1 PE=4 SV=1	-	54	7	119	1	117	13	4.93	0.698	1.643	1.147	-0.52	0.72	0.2	0.447796	0.647821	0.926879	7.74621e+06	2.46597e+07	1.13279e+07	11741197	9.59063e+06	2.86026e+06	1.14851e+07	8.27287e+06	6.7277e+06	7.74621e+06	2.68157e+07	1.41133e+07	1.40146e+07	9.854e+06	3.80863e+06	1.20001e+07	8.58821e+06	8.37741e+06
Q8VCG4	Complement component C8 gamma chain OS=Mus musculus OX=10090 GN=C8g PE=1 SV=1	C8 is a constituent of the membrane attack complex. C8 binds to the C5B-7 complex, forming the C5B-8 complex. C5-B8 binds C9 and acts as a catalyst in the polymerization of C9. The gamma subunit seems to be able to bind retinol (By similarity). {ECO:0000250}.	74	11	178	11	202	22.5	9.25	0.751	1.636	1.229	-0.41	0.71	0.3	0.452783	0.245551	0.863495	8.79082e+07	3.4651e+07	4.93443e+07	3.86826e+07	3.19488e+07	3.92616e+07	3.59695e+07	4.35266e+07	2.55261e+07	8.79082e+07	3.76805e+07	6.14774e+07	4.61724e+07	3.28262e+07	5.22793e+07	3.75822e+07	4.51858e+07	3.17854e+07
Q9CPN9	RIKEN cDNA 2210010C04 gene OS=Mus musculus OX=10090 GN=2210010C04Rik PE=1 SV=1	-	8	2	10	2	247	26.4	7.93	0.779	1.635	1.274	-0.36	0.71	0.35	0.535012	0.233134	0.75894	10554713	5938255	4.18112e+06	6.12598e+06	3.95266e+06	3.76573e+06	3.75331e+06	3.51375e+06	4.83837e+06	1.05776e+07	6.47792e+06	5.2092e+06	7.31211e+06	4.13445e+06	5.04547e+06	3.96187e+06	3.69229e+06	6.03056e+06
P20918	Plasminogen OS=Mus musculus OX=10090 GN=Plg PE=1 SV=3	Plasmin dissolves the fibrin of blood clots and acts as a proteolytic factor in a variety of other processes including embryonic development, tissue remodeling, tumor invasion, and inflammation. In ovulation, weakens the walls of the Graafian follicle. It activates the urokinase-type plasminogen activator, collagenases and several complement zymogens, such as C1 and C5. Cleavage of fibronectin an…	83	124	6622	124	812	90.7	6.6	0.452	1.607	0.727	-1.14	0.68	-0.46	0.269791	0.868159	0.486105	9.39835e+09	2.14697e+09	5.40817e+09	1.90451e+09	2.96616e+09	2.32634e+09	3.33374e+09	5.50801e+09	3.36696e+09	9.39843e+09	2.33576e+09	6.73817e+09	2.27413e+09	3.04827e+09	3.09821e+09	3.4836e+09	5.71832e+09	4.19293e+09
P09411	Phosphoglycerate kinase 1 OS=Mus musculus OX=10090 GN=Pgk1 PE=1 SV=4	Catalyzes one of the two ATP producing reactions in the glycolytic pathway via the reversible conversion of 1,3-diphosphoglycerate to 3-phosphoglycerate. In addition to its role as a glycolytic enzyme, it seems that PGK-1 acts as a polymerase alpha cofactor protein (primer recognition protein). May play a role in sperm motility. {ECO:0000250|UniProtKB:P00558}.	4	1	2	1	417	44.5	7.9	0.656	1.607	1.054	-0.61	0.68	0.08	0.322497	0.157824	0.837583	175241	136433	86680.4	114918	94737.1	46535.2	93748.1	-	47108.9	175241	148361	107994	137169	97338.7	61964.6	97951.3	92321.1	58660.5
Q3TQP6	Malic enzyme OS=Mus musculus OX=10090 GN=Me1 PE=1 SV=1	-	27	8	19	8	552	61.4	6.48	3.225	1.597	5.149	1.69	0.67	2.36	0.310871	0.943195	0.20786	796710	1.03317e+06	414476	2.63594e+06	683685	3.03057e+06	1.80135e+06	448169	274310	975494	1.28798e+06	822879	3.14632e+06	986946	4.0354e+06	2.04131e+06	610997	499704
A0A075B5N6	Immunoglobulin kappa variable 8-16 OS=Mus musculus OX=10090 GN=Igkv8-16 PE=4 SV=7	-	10	1	2	1	120	13.4	6.49	0.251	1.594	0.4	-2	0.67	-1.32	0.904523	0.989847	0.953783	296502	-	202357	-	493016	-	94294.4	192469	127025	296502	56780.1	252114	49770.6	506555	63244.2	98522.1	199806	158173
A0A075B5J9	Immunoglobulin kappa variable 17-127 OS=Mus musculus OX=10090 GN=Igkv17-127 PE=4 SV=7	-	50	4	77	1	113	12.3	4.3	1.338	1.573	2.105	0.42	0.65	1.07	0.999439	0.329988	0.342625	3.89222e+07	13767261	7.37438e+06	1.01498e+07	19491423	1.59684e+07	1.11669e+07	9.16513e+06	6.30675e+06	3.89222e+07	1.49709e+07	9.18764e+06	1.2115e+07	2.00267e+07	2.1263e+07	1.16675e+07	9.51447e+06	7.85323e+06
Q3UG20	Inactive histone-lysine N-methyltransferase 2E OS=Mus musculus OX=10090 GN=Kmt2e PE=1 SV=2	Associates with chromatin regions downstream of transcriptional start sites of active genes and thus regulates gene transcription (By similarity). Chromatin interaction is mediated via the binding to tri-methylated histone H3 at 'Lys-4' (H3K4me3) (By similarity). Key regulator of hematopoiesis involved in terminal myeloid differentiation and in the regulation of hematopoietic stem cell (HSCs) sel…	1	1	1	1	1868	204.4	7.42	0.429	1.566	0.671	-1.22	0.65	-0.58	0.146694	0.879688	0.270586	4242714	1.46154e+06	2.24646e+06	582822	1.66015e+06	900690	1495279	3685978	1.43557e+06	4242714	1.58932e+06	2.79884e+06	695669	1.70574e+06	1.19933e+06	1.56232e+06	3.82648e+06	1.78759e+06
P01798	Ig heavy chain V-III region E109 OS=Mus musculus OX=10090 PE=1 SV=1	-	37	4	211	1	113	12.6	7.39	1.157	1.563	1.808	0.21	0.64	0.85	0.965363	0.993646	0.988333	53667.9	99468.7	37741.6	-	-	77558.7	-	235859	-	53667.9	108165	47021.7	24963.1	62076.6	103274	34332.1	244849	25890.5
B7FAV1	Filamin, alpha (Fragment) OS=Mus musculus OX=10090 GN=Flna PE=1 SV=1	-	4	3	21	3	2583	274.5	5.97	0.805	1.558	1.254	-0.31	0.64	0.33	0.0557473	0.00569202	0.18058	1.14598e+06	1.0298e+06	881505	717841	692678	758778	688109	673898	606631	1.14598e+06	1.11984e+06	1.09826e+06	901822	711701	1.01036e+06	718960	699585	755384
E9QPB2	Suprabasin OS=Mus musculus OX=10090 GN=Sbsn PE=1 SV=1	-	8	1	2	1	682	70.5	7.23	0.228	1.558	0.355	-2.13	0.64	-1.49	0.305159	0.745965	0.670641	-	132027	15040.4	-	-	25078.5	32893.7	9844.78	-	53563	143569	18738.7	9063.2	12206.8	33393.7	34368.5	10220	76323.9
A0A0A6YWG4	Immunoglobulin heavy variable 5-12-4 (Fragment) OS=Mus musculus OX=10090 GN=Ighv5-12-4 PE=4 SV=5	-	19	2	61	1	117	13	8.85	1.261	1.548	1.952	0.33	0.63	0.96	0.994545	0.999109	0.998054	-	105129	143016	143325	140276	-	230426	-	51515.5	59908.6	114320	178182	171076	144128	41845	240758	73842.5	64147.7
Q9DCT2	NADH dehydrogenase [ubiquinone] iron-sulfur protein 3, mitochondrial OS=Mus musculus OX=10090 GN=Ndufs3 PE=1 SV=2	Core subunit of the mitochondrial membrane respiratory chain NADH dehydrogenase (Complex I) that is believed to belong to the minimal assembly required for catalysis. Complex I functions in the transfer of electrons from NADH to the respiratory chain. The immediate electron acceptor for the enzyme is believed to be ubiquinone (By similarity). {ECO:0000250}.	4	1	1	1	263	30.1	7.17	0.46	1.547	0.712	-1.12	0.63	-0.49	0.359907	0.672275	0.819702	270248	-	-	-	-	-	-	-	-	270248	16359.7	56501.7	5254.34	39581.4	25997.4	17699.4	40283.6	36533.9
A0A075B5T0	Immunoglobulin heavy variable V3-8 (Fragment) OS=Mus musculus OX=10090 GN=Ighv3-8 PE=4 SV=2	-	41	8	135	5	131	14.9	8.87	0.587	1.546	0.908	-0.77	0.63	-0.14	0.618256	0.643153	0.998931	2.70913e+06	6.54702e+06	2.18167e+06	4.07863e+06	1.58906e+06	1.05103e+06	1.33825e+06	5.01543e+06	1.44397e+06	2.78814e+06	7.11942e+06	2.79203e+06	4.86835e+06	1.63908e+06	1.53909e+06	1.39825e+06	5.2066e+06	1.80597e+06
E9Q8H9	Complement factor H OS=Mus musculus OX=10090 GN=Cfh PE=1 SV=2	-	74	94	4284	1	1195	134.7	6.98	0.762	1.541	1.174	-0.39	0.62	0.23	0.528974	0.558461	0.998356	1.03753e+07	10831173	9.46562e+06	7.82111e+06	8.66322e+06	6.73691e+06	6628354	7.36025e+06	11677208	1.03753e+07	1.17781e+07	1.17931e+07	9.33546e+06	8.90113e+06	8.97063e+06	6.92554e+06	7.64081e+06	1.45406e+07
E9PV41	Protein diaphanous homolog 1 OS=Mus musculus OX=10090 GN=Diaph1 PE=1 SV=1	-	2	1	4	1	1264	140.3	5.58	0.904	1.541	1.393	-0.15	0.62	0.48	0.788452	0.00585717	0.0116362	141871	134326	124427	142705	115627	99187.9	91723.4	86246.5	76144	141871	146070	155022	170336	118803	132075	95835.9	89534	94815.4
A0A140T8M2	Immunoglobulin kappa variable 12-44 (Fragment) OS=Mus musculus OX=10090 GN=Igkv12-44 PE=4 SV=2	-	76	9	425	1	115	12.5	7.87	3.343	1.539	5.146	1.74	0.62	2.36	0.359843	0.799375	0.694255	8701429	7653658	2.51768e+06	46772540	27080180	4.30997e+06	37976364	5.20847e+06	4.21545e+06	8701429	8.3228e+06	3.13674e+06	5.58288e+07	2.78239e+07	5.73901e+06	3.96791e+07	5.407e+06	5.24913e+06
Q6GT24	Peroxiredoxin-6 OS=Mus musculus OX=10090 GN=Prdx6 PE=1 SV=1	Thiol-specific peroxidase that catalyzes the reduction of hydrogen peroxide and organic hydroperoxides to water and alcohols, respectively. {ECO:0000256|PIRNR:PIRNR000239}.	6	1	3	1	224	24.8	6.37	0.197	1.526	0.301	-2.34	0.61	-1.73	0.101198	0.554232	0.390721	158851	72429.5	25370.1	21202.9	15138	9146.08	-	-	-	158851	78761.8	31608.3	25308.2	15553.8	12178.6	77175.8	51621.6	14593.9
E9Q3D6	Heat shock protein HSP 90-beta (Fragment) OS=Mus musculus OX=10090 GN=Hsp90ab1 PE=1 SV=1	-	10	1	3	1	189	22.5	4.79	0.922	1.526	1.406	-0.12	0.61	0.49	0.968048	0.0703708	0.0957442	247419	278375	157861	232874	205335	171227	183798	149881	130224	247419	302713	196678	277964	210974	227999	192039	155594	162156
P05214	Tubulin alpha-3 chain OS=Mus musculus OX=10090 GN=Tuba3a PE=1 SV=1	Tubulin is the major constituent of microtubules. It binds two moles of GTP, one at an exchangeable site on the beta chain and one at a non-exchangeable site on the alpha chain.	5	1	17	1	450	49.9	5.1	1.121	1.525	1.71	0.17	0.61	0.77	0.972903	0.0184193	0.0143688	1.16231e+06	1.10308e+06	946874	1.19026e+06	915436	993436	703004	790158	621250	1.16231e+06	1.19952e+06	1.1797e+06	1.42072e+06	940576	1.32282e+06	734524	820277	773588
Q4LDF6	Complement factor H-related 2 OS=Mus musculus OX=10090 GN=Cfhr2 PE=1 SV=1	-	73	25	746	8	332	37.9	7.69	0.898	1.512	1.358	-0.16	0.6	0.44	0.553513	0.343196	0.900655	2.65067e+07	20196995	1.49785e+07	1.67939e+07	1.18332e+07	1.47536e+07	9.70323e+06	13988593	1.8736e+07	2.65067e+07	2.19628e+07	1.87451e+07	2.00455e+07	1.21968e+07	1.97168e+07	1.02357e+07	1.45218e+07	2.33303e+07
A0A0G2JFC6	Immunoglobulin kappa variable 4-53 (Fragment) OS=Mus musculus OX=10090 GN=Igkv4-53 PE=1 SV=1	-	66	7	93	7	119	12.8	5.15	0.617	1.506	0.928	-0.7	0.59	-0.11	0.444167	0.41282	0.997576	2.99794e+07	9.61082e+07	1.61843e+07	1.14842e+07	2.84158e+07	1.38315e+07	3.45527e+07	1.91637e+07	7.52657e+06	3.01601e+07	1.04511e+08	2.02413e+07	1.40172e+07	2.94112e+07	1.85956e+07	3.62111e+07	2.00308e+07	9.48762e+06
A0A0B4J1I3	Immunoglobulin kappa variable 4-74 (Fragment) OS=Mus musculus OX=10090 GN=Igkv4-74 PE=4 SV=1	-	79	11	178	7	119	12.9	8.02	0.56	1.504	0.842	-0.84	0.59	-0.25	0.983264	0.975759	0.921943	1.06237e+07	1.55847e+07	1.30178e+06	2.77546e+06	2.38962e+07	4.38463e+06	9.22547e+06	6.75255e+06	2.33535e+06	1.07347e+07	1.70181e+07	1.93929e+06	3.59185e+06	2.45525e+07	6.01312e+06	9.79305e+06	7.13787e+06	3.11533e+06
O70435	Proteasome subunit alpha type-3 OS=Mus musculus OX=10090 GN=Psma3 PE=1 SV=3	Component of the 20S core proteasome complex involved in the proteolytic degradation of most intracellular proteins. This complex plays numerous essential roles within the cell by associating with different regulatory particles. Associated with two 19S regulatory particles, forms the 26S proteasome and thus participates in the ATP-dependent degradation of ubiquitinated proteins. The 26S proteasom…	9	2	15	2	255	28.4	5.44	1.39	1.497	2.08	0.47	0.58	1.06	0.614521	0.987334	0.530819	127876	988190	397922	513079	913168	517409	681286	307416	232331	176559	1.07459e+06	495766	612423	938246	688964	711832	319134	331239
P03953	Complement factor D OS=Mus musculus OX=10090 GN=Cfd PE=1 SV=1	Factor D cleaves factor B when the latter is complexed with factor C3b, activating the C3bbb complex, which then becomes the C3 convertase of the alternate pathway. Its function is homologous to that of C1s in the classical pathway.	13	2	19	2	259	28	6.67	0.829	1.491	1.236	-0.27	0.58	0.31	0.744871	0.646553	0.983515	812013	993513	749281	648088	611995	721977	500323	602993	1.00777e+06	812013	1.08037e+06	933519	773573	628802	961359	522756	625977	1.25488e+06
A0A075B5X0	Immunoglobulin heavy variable V1-59 OS=Mus musculus OX=10090 GN=Ighv1-59 PE=4 SV=1	-	61	12	878	1	116	12.8	8.28	0.464	1.485	0.689	-1.11	0.57	-0.54	0.715942	0.970965	0.840639	2754366	2516438	711453	1.06434e+06	2.3898e+06	517724	2321879	1.77566e+06	864402	2754366	2.73644e+06	886390	1.27042e+06	2.45542e+06	689383	2.42598e+06	1.84334e+06	1.07636e+06
A0A075B5R1	Immunoglobulin heavy variable 5-17 (Fragment) OS=Mus musculus OX=10090 GN=Ighv5-17 PE=1 SV=1	-	64	8	216	5	117	12.9	8.28	0.934	1.477	1.379	-0.1	0.56	0.46	0.981478	0.978742	0.999902	3.70743e+07	8.23909e+07	4.27808e+07	2.33073e+07	9.53121e+07	3.7368e+07	1.05062e+08	3.46904e+07	2.70747e+07	3.71545e+07	8.96726e+07	5.33251e+07	2.79558e+07	9.79557e+07	4.97903e+07	1.09871e+08	3.60954e+07	3.37287e+07
Q9R0G6	Cartilage oligomeric matrix protein OS=Mus musculus OX=10090 GN=Comp PE=1 SV=2	May play a role in the structural integrity of cartilage via its interaction with other extracellular matrix proteins such as the collagens and fibronectin. Can mediate the interaction of chondrocytes with the cartilage extracellular matrix through interaction with cell surface integrin receptors. Could play a role in the pathogenesis of osteoarthritis. Potent suppressor of apoptosis in both prim…	17	8	42	6	755	82.3	4.64	0.612	1.466	0.898	-0.71	0.55	-0.16	0.823957	0.999751	0.834741	2.43927e+06	1.51171e+06	557865	1.08583e+06	890313	703840	2.89167e+06	1.08008e+06	669558	2.43927e+06	1.64387e+06	757229	1.39106e+06	1.00663e+06	1.00175e+06	3.02132e+06	1.12125e+06	872244
Q32MW3	Acyl-coenzyme A thioesterase 10, mitochondrial OS=Mus musculus OX=10090 GN=Acot10 PE=2 SV=1	Acyl-CoA thioesterases are a group of enzymes that catalyze the hydrolysis of acyl-CoAs to the free fatty acid and coenzyme A (CoASH), providing the potential to regulate intracellular levels of acyl-CoAs, free fatty acids and CoASH. Active on long chain acyl-CoAs. {ECO:0000305}.	4	1	2	1	439	50.5	7.88	0.629	1.451	0.913	-0.67	0.54	-0.13	0.98404	0.961767	0.901378	108783	43054.4	5815.32	20047.3	-	22106.6	13450.8	-	35306.2	108783	46818.5	7245.23	23928.9	77760.5	29436.3	14053.9	32255.5	43963.7
P51910	Apolipoprotein D OS=Mus musculus OX=10090 GN=Apod PE=1 SV=1	APOD occurs in the macromolecular complex with lecithin-transport and binding of bilin. Appears to be able to transport a variety of ligands in a number of different contexts.	6	1	4	1	189	21.5	4.91	1.01	1.45	1.465	0.01	0.54	0.55	0.926726	0.709814	0.502568	227955	282494	239450	252402	245544	273053	141802	198154	299789	227955	307192	298328	301273	252287	363588	148160	205707	373301
P98064	Mannan-binding lectin serine protease 1 OS=Mus musculus OX=10090 GN=Masp1 PE=1 SV=2	Functions in the lectin pathway of complement, which performs a key role in innate immunity by recognizing pathogens through patterns of sugar moieties and neutralizing them. The lectin pathway is triggered upon binding of mannan-binding lectin (MBL) and ficolins to sugar moieties which leads to activation of the associated proteases MASP1 and MASP2. Functions as an endopeptidase and may activate…	38	22	217	7	704	79.9	5.55	0.774	1.449	1.123	-0.37	0.54	0.17	0.762539	0.321748	0.678817	4.94994e+07	4.10881e+07	2.08432e+07	2.89706e+07	3.05014e+07	2.72356e+07	2.93891e+07	2.4578e+07	2.53256e+07	4.94994e+07	4.46803e+07	2.59799e+07	3.46033e+07	3.14073e+07	3.62659e+07	3.08255e+07	2.57183e+07	3.15357e+07
F8WI14	Extracellular matrix protein 1 OS=Mus musculus OX=10090 GN=Ecm1 PE=1 SV=1	-	58	26	388	1	558	62.7	6.89	0.796	1.446	1.151	-0.33	0.53	0.2	0.728709	0.423208	0.841536	1.17044e+08	8.26396e+07	8.15956e+07	6.78292e+07	6.21019e+07	9.33479e+07	5.74064e+07	6.77453e+07	8.42473e+07	1.17081e+08	8.98646e+07	1.01659e+08	8.09625e+07	6.38476e+07	1.24299e+08	6.00603e+07	7.03275e+07	1.04906e+08
P47878	Insulin-like growth factor-binding protein 3 OS=Mus musculus OX=10090 GN=Igfbp3 PE=2 SV=2	IGF-binding proteins prolong the half-life of the IGFs and have been shown to either inhibit or stimulate the growth promoting effects of the IGFs on cell culture. They alter the interaction of IGFs with their cell surface receptors. Also exhibits IGF-independent antiproliferative and apoptotic effects mediated by its receptor TMEM219/IGFBP-3R.	8	2	7	2	292	31.7	8.38	0.534	1.444	0.771	-0.9	0.53	-0.38	0.416944	0.571021	0.951544	672134	346981	475842	478659	308195	167028	236879	395596	425810	672134	377316	592846	571338	316659	222409	247500	410675	530224
A0A0G2JE47	Immunoglobulin kappa variable 8-28 (Fragment) OS=Mus musculus OX=10090 GN=Igkv8-28 PE=1 SV=4	-	51	7	137	5	121	13.1	5.29	1.151	1.444	1.662	0.2	0.53	0.73	0.990543	0.712294	0.637737	3.51111e+07	5.6928e+07	1.50657e+07	2.12598e+07	3.92465e+07	3.4227e+07	2.06345e+07	3.31665e+07	1.95291e+07	3.51111e+07	6.19353e+07	1.88291e+07	2.53762e+07	4.04088e+07	4.55894e+07	2.16515e+07	3.44307e+07	2.43178e+07
Q8BND5	Sulfhydryl oxidase 1 OS=Mus musculus OX=10090 GN=Qsox1 PE=1 SV=1	Catalyzes the oxidation of sulfhydryl groups in peptide and protein thiols to disulfides with the reduction of oxygen to hydrogen peroxide (PubMed:26819240). Plays a role in disulfide bond formation in a variety of extracellular proteins (PubMed:26819240). In fibroblasts, required for normal incorporation of laminin into the extracellular matrix, and thereby for normal cell-cell adhesion and cell…	21	13	109	13	748	82.7	7.17	0.505	1.433	0.724	-0.99	0.52	-0.47	0.0488162	0.15634	0.647561	1.45335e+07	9.60974e+06	8.71524e+06	4.6194e+06	3.712e+06	6.61032e+06	5.2691e+06	8.29998e+06	6.05944e+06	1.45392e+07	1.04499e+07	1.09454e+07	5.52476e+06	3.9872e+06	8.80947e+06	5.57634e+06	8.65477e+06	7.63602e+06
A0A0R4J0I9	Prolow-density lipoprotein receptor-related protein 1 OS=Mus musculus OX=10090 GN=Lrp1 PE=1 SV=1	-	1	2	2	2	4545	504.4	5.36	1.126	1.433	1.613	0.17	0.52	0.69	0.923738	0.471144	0.304954	399130	319746	230825	327986	296450	327112	383409	120570	194895	399130	347701	287582	391491	304591	435571	400600	173597	242685
O88200	C-type lectin domain family 11 member A OS=Mus musculus OX=10090 GN=Clec11a PE=1 SV=1	Promotes osteogenesis by stimulating the differentiation of mesenchymal progenitors into mature osteoblasts. Important for repair and maintenance of adult bone. {ECO:0000269|PubMed:27976999}.	11	3	8	3	328	36.4	5	1.108	1.428	1.582	0.15	0.51	0.66	0.920976	0.834869	0.979958	769978	1.4347e+06	1.17259e+06	1.35603e+06	198768	1.20653e+06	979469	1.20432e+06	473947	769978	1.56013e+06	1.46091e+06	1.61859e+06	367727	1.6762e+06	1.02338e+06	1.25023e+06	590164
Q8K182	Complement component C8 alpha chain OS=Mus musculus OX=10090 GN=C8a PE=1 SV=1	Constituent of the membrane attack complex (MAC) that plays a key role in the innate and adaptive immune response by forming pores in the plasma membrane of target cells. C8A inserts into the target membrane, but does not form pores by itself (By similarity). {ECO:0000250}.	64	31	546	31	587	66	6.54	0.787	1.427	1.123	-0.35	0.51	0.17	0.718018	0.229796	0.568511	1.49952e+08	8.4342e+07	1.08329e+08	8.89094e+07	8.23201e+07	9.79201e+07	9.05092e+07	9.77068e+07	5.30229e+07	1.49984e+08	9.17158e+07	1.34965e+08	1.06155e+08	8.45808e+07	1.30424e+08	9.45672e+07	1.01431e+08	6.60609e+07
P70274	Selenoprotein P OS=Mus musculus OX=10090 GN=Selenop PE=1 SV=3	Might be responsible for some of the extracellular antioxidant defense properties of selenium or might be involved in the transport of selenium (By similarity). May supply selenium to tissues such as brain and testis. {ECO:0000250}.	25	7	48	7	380	42.7	7.09	0.969	1.422	1.378	-0.05	0.51	0.46	0.997307	0.544495	0.582795	5.41324e+06	4.08524e+06	4.31846e+06	4.36823e+06	3.62445e+06	4.70549e+06	2.40975e+06	3.64396e+06	4.837e+06	5.41324e+06	4.4424e+06	5.38031e+06	5.21402e+06	3.76203e+06	6.26567e+06	2.5178e+06	3.78286e+06	6.02309e+06
P01660	Ig kappa chain V-III region PC 3741/TEPC 111 OS=Mus musculus OX=10090 PE=1 SV=1	-	80	7	184	1	111	12.1	5.38	0.34	1.41	0.479	-1.56	0.5	-1.06	0.545147	0.951501	0.714275	277652	552739	47269.9	101477	-	-	393275	-	158117	277652	601064	58892.9	121125	94378.9	78850.3	410908	63324.3	196890
P01664	Ig kappa chain V-III region CBPC 101 OS=Mus musculus OX=10090 PE=1 SV=1	-	68	8	215	2	111	12	4.56	0.702	1.41	0.989	-0.51	0.5	-0.02	0.997297	0.964717	0.981176	162078	7.27995e+06	-	-	4.24736e+06	-	1.9004e+06	-	-	180042	7.91642e+06	46606.8	126301	4.364e+06	81955.7	1.9856e+06	127680	64037.4
P98064-2	Isoform 2 of Mannan-binding lectin serine protease 1 OS=Mus musculus OX=10090 GN=Masp1	-	35	21	195	6	733	82.4	5.39	0.754	1.399	1.054	-0.41	0.48	0.08	0.969371	0.56308	0.697051	3.11371e+06	3.23708e+06	1.33856e+06	1.96308e+06	2.15329e+06	2.41549e+06	2.1125e+06	1.87635e+06	1.85352e+06	3.17099e+06	3.52009e+06	1.80164e+06	2.38983e+06	2.23377e+06	3.26499e+06	2.2672e+06	1.96545e+06	2.36911e+06
A0A075B5R3	Immunoglobulin heavy variable 7-2 OS=Mus musculus OX=10090 GN=Ighv7-2 PE=4 SV=1	-	20	3	54	2	118	13.3	7.74	5.667	1.396	7.909	2.5	0.48	2.98	0.278157	0.999087	0.264661	-	68406.5	80759.7	-	1.90552e+06	480942	189568	-	-	68568.7	123970	122083	68966.2	1.95785e+06	691878	198067	87481.6	53792.5
P01029	Complement C4-B OS=Mus musculus OX=10090 GN=C4b PE=1 SV=3	Non-enzymatic component of C3 and C5 convertases and thus essential for the propagation of the classical complement pathway. Covalently binds to immunoglobulins and immune complexes and enhances the solubilization of immune aggregates and the clearance of IC through CR1 on erythrocytes. Catalyzes the transacylation of the thioester carbonyl group to form ester bonds with carbohydrate antigens (By…	63	111	3251	111	1738	192.8	7.53	0.555	1.387	0.77	-0.85	0.47	-0.38	0.103965	0.236704	0.799894	1.37604e+09	1.0779e+09	1.04467e+09	5.19689e+08	7.02723e+08	9.01617e+08	7.42956e+08	1.01532e+09	7.53293e+08	1.37621e+09	1.17222e+09	1.30164e+09	6.20923e+08	7.22192e+08	1.20085e+09	7.76445e+08	1.05423e+09	9.38396e+08
A0A0A6YW14	Immunoglobulin heavy constant delta (Fragment) OS=Mus musculus OX=10090 GN=Ighd PE=1 SV=1	-	11	2	2	2	291	32.4	6.92	0.564	1.379	0.778	-0.83	0.46	-0.36	0.155548	0.506841	0.608016	158820	-	-	-	-	-	-	-	-	158820	78993.9	93086.7	52486.4	82337.8	16699.3	67490.5	55778.6	68442.3
Q61129	Complement factor I OS=Mus musculus OX=10090 GN=Cfi PE=1 SV=3	Trypsin-like serine protease that plays an essential role in regulating the immune response by controlling all complement pathways. Inhibits these pathways by cleaving three peptide bonds in the alpha-chain of C3b and two bonds in the alpha-chain of C4b thereby inactivating these proteins. Essential cofactors for these reactions include factor H and C4BP in the fluid phase and membrane cofactor p…	34	19	175	19	603	67.2	7.46	0.872	1.379	1.203	-0.2	0.46	0.27	0.950401	0.388667	0.539035	3.79874e+07	2.91185e+07	2.57392e+07	2.33963e+07	1.8666e+07	4.02585e+07	1.25832e+07	2.24277e+07	2.52655e+07	3.79961e+07	3.17723e+07	3.21808e+07	2.80685e+07	1.92034e+07	5.36114e+07	1.33078e+07	2.3339e+07	3.14777e+07
D3YZC1	Propionyl-CoA carboxylase beta chain, mitochondrial (Fragment) OS=Mus musculus OX=10090 GN=Pccb PE=1 SV=1	-	7	1	2	1	256	27.1	8.03	0.521	1.378	0.717	-0.94	0.46	-0.48	0.162983	0.167665	0.999726	243320	103319	96429.1	93855.5	-	46970	-	-	-	243320	112352	120140	112028	50317.6	62543.5	43021.8	96181.3	87211.1
Q60994	Adiponectin OS=Mus musculus OX=10090 GN=Adipoq PE=1 SV=2	Important adipokine involved in the control of fat metabolism and insulin sensitivity, with direct anti-diabetic, anti-atherogenic and anti-inflammatory activities. Stimulates AMPK phosphorylation and activation in the liver and the skeletal muscle, enhancing glucose utilization and fatty-acid combustion. Antagonizes TNF-alpha by negatively regulating its expression in various tissues such as liv…	26	5	102	5	247	26.8	5.57	1.206	1.375	1.658	0.27	0.46	0.73	0.946241	0.691605	0.514976	3.25159e+08	250714304	3.75126e+08	328554887	2.42231e+08	447364363	1.48213e+08	2.27854e+08	3.6951e+08	3.25159e+08	2.72634e+08	4.67365e+08	3.92171e+08	2.48883e+08	5.95695e+08	1.54858e+08	2.36539e+08	4.60118e+08
A2AS37	Expressed sequence AI182371 OS=Mus musculus OX=10090 GN=AI182371 PE=1 SV=2	-	30	8	53	8	356	40.4	6.52	0.699	1.374	0.96	-0.52	0.46	-0.06	0.99997	0.883587	0.886866	2.7495e+06	6.46514e+06	5.99432e+06	4.07092e+06	2.883e+06	7.30009e+06	2.82292e+06	4.92716e+06	4.30425e+06	2.7781e+06	7.03037e+06	7.50992e+06	4.9109e+06	3.04487e+06	9.72054e+06	2.96739e+06	5.11497e+06	5.3597e+06
Q6YJU1	Fetuin-B OS=Mus musculus OX=10090 GN=Fetub PE=1 SV=1	-	25	4	27	4	308	33.9	6.54	0.933	1.373	1.281	-0.1	0.46	0.36	0.990074	0.999699	0.993209	1.16881e+06	1.79573e+06	1.58197e+06	1.79964e+06	1.33862e+06	1.36769e+06	737926	1.33581e+06	3.3996e+06	1.16881e+06	1.95272e+06	1.97095e+06	2.14809e+06	1.37538e+06	1.82116e+06	771012	1.4218e+06	4.23323e+06
P34928	Apolipoprotein C-I OS=Mus musculus OX=10090 GN=Apoc1 PE=1 SV=1	Inhibitor of lipoprotein binding to the low density lipoprotein (LDL) receptor, LDL receptor-related protein, and very low density lipoprotein (VLDL) receptor. Associates with high density lipoproteins (HDL) and the triacylglycerol-rich lipoproteins in the plasma and makes up about 10% of the protein of the VLDL and 2% of that of HDL. Appears to interfere directly with fatty acid uptake and is al…	39	6	48	6	88	9.7	9.09	0.971	1.37	1.331	-0.04	0.45	0.41	0.619294	0.891275	0.869194	7438547	2.74971e+07	2.39907e+07	3.00925e+07	2.08884e+07	2.17427e+07	1.72564e+07	2.1009e+07	2.41876e+07	7438547	2.99011e+07	2.99675e+07	3.59776e+07	2.14848e+07	2.90432e+07	1.80392e+07	2.18193e+07	3.0143e+07
P01865	Ig gamma-2A chain C region, membrane-bound form OS=Mus musculus OX=10090 GN=Igh-1a PE=1 SV=3	-	54	32	1060	4	398	43.9	6.29	0.686	1.366	0.937	-0.54	0.45	-0.09	0.754631	0.999562	0.770142	2.7587e+06	1.271e+06	603800	291968	900283	1.40919e+06	3.66277e+06	924544	545373	2.7587e+06	1.44483e+06	821263	479060	990813	1.89135e+06	3.827e+06	1.05772e+06	769366
Q8VCM7	Fibrinogen gamma chain OS=Mus musculus OX=10090 GN=Fgg PE=1 SV=1	Together with fibrinogen alpha (FGA) and fibrinogen beta (FGB), polymerizes to form an insoluble fibrin matrix (By similarity). Fibrin has a major function in hemostasis as one of the primary components of blood clots (By similarity). In addition, functions during the early stages of wound repair to stabilize the lesion and guide cell migration during re-epithelialization (By similarity). Was ori…	78	90	6945	90	436	49.4	5.86	0.561	1.359	0.763	-0.83	0.44	-0.39	0.559508	0.990579	0.632583	1.03215e+10	3.53569e+09	8.18937e+09	3.4326e+09	5.57468e+09	4.82192e+09	5.40142e+09	7.23021e+09	6.80883e+09	1.03217e+10	3.84552e+09	1.02033e+10	4.09753e+09	5.72799e+09	6.42101e+09	5.6437e+09	7.50592e+09	8.47857e+09
P01675	Ig kappa chain V-VI region XRPC 44 OS=Mus musculus OX=10090 PE=1 SV=1	-	58	9	206	1	107	11.6	8.44	0.952	1.358	1.292	-0.07	0.44	0.37	0.768862	0.915463	0.951052	3.41858e+06	6.07762e+06	327934	2.72584e+06	10843121	1608749	1.21975e+07	2.42546e+06	779394	3.41858e+06	6.60897e+06	408569	3.25363e+06	1.11409e+07	2.14215e+06	1.27443e+07	2.51791e+06	970510
P82198	Transforming growth factor-beta-induced protein ig-h3 OS=Mus musculus OX=10090 GN=Tgfbi PE=1 SV=1	Plays a role in cell adhesion (PubMed:8024701). May play a role in cell-collagen interactions (By similarity). {ECO:0000250|UniProtKB:O11780, ECO:0000269|PubMed:8024701}.	9	5	18	5	683	74.6	7.06	0.995	1.357	1.35	-0.01	0.44	0.43	0.960535	0.975295	0.880994	961207	854694	580698	421583	834992	1.25157e+06	575399	624637	1.01756e+06	961207	929418	769230	574555	924871	1.66655e+06	685020	648446	1.26708e+06
A0A075B5Q4	Immunoglobulin heavy variable 5-12 (Fragment) OS=Mus musculus OX=10090 GN=Ighv5-12 PE=4 SV=1	-	49	5	63	1	117	13.1	8.85	2.31	1.354	3.128	1.21	0.44	1.65	0.578543	0.994503	0.634584	3.53938e+06	1.03168e+07	5.10675e+06	1.81276e+07	1.43057e+07	3.50466e+06	1.40719e+07	4.52657e+06	3.47909e+06	3.53938e+06	1.12188e+07	6.36243e+06	2.16375e+07	1.46985e+07	4.66668e+06	1.47028e+07	4.69911e+06	4.3322e+06
P01758	Ig heavy chain V region 108A OS=Mus musculus OX=10090 GN=Igh-VJ558 PE=4 SV=1	-	50	13	332	2	117	13	7.97	1.123	1.354	1.521	0.17	0.44	0.61	0.923533	0.999765	0.931182	2.57508e+06	9.01967e+06	1.36663e+06	2.42337e+06	5.78642e+06	736827	1.24701e+07	1.83145e+06	1.32556e+06	2.57508e+06	9.80823e+06	1.70267e+06	2.89259e+06	5.94532e+06	981132	1.30292e+07	1.90125e+06	1.6506e+06
P01727	Ig lambda-1 chain V region S43 OS=Mus musculus OX=10090 PE=1 SV=1	-	59	8	119	1	129	13.5	5.78	1.183	1.351	1.598	0.24	0.43	0.68	0.662583	0.673047	0.256333	7.82152e+07	7.16061e+07	4.28003e+07	7.71526e+07	9.05494e+07	4.43137e+07	6.22755e+07	5.40814e+07	4.6282e+07	7.82152e+07	7.78664e+07	5.33243e+07	9.20911e+07	9.30361e+07	5.90066e+07	6.50677e+07	5.61429e+07	5.76309e+07
Q8BH35	Complement component C8 beta chain OS=Mus musculus OX=10090 GN=C8b PE=1 SV=1	Constituent of the membrane attack complex (MAC) that plays a key role in the innate and adaptive immune response by forming pores in the plasma membrane of target cells. {ECO:0000250}.	47	24	358	24	589	66.2	7.77	0.748	1.348	1.008	-0.42	0.43	0.01	0.83431	0.370626	0.670424	1.03714e+08	6.09664e+07	8.80428e+07	6.49715e+07	6.90535e+07	7.22884e+07	7.36656e+07	7.9859e+07	3.89617e+07	1.03738e+08	6.63511e+07	1.09691e+08	7.76133e+07	7.09616e+07	9.62567e+07	7.69685e+07	8.2982e+07	4.85918e+07
E9Q414	Apolipoprotein B-100 OS=Mus musculus OX=10090 GN=Apob PE=1 SV=1	Apolipoprotein B is a major protein constituent of chylomicrons (apo B-48), LDL (apo B-100) and VLDL (apo B-100). Apo B-100 functions as a recognition signal for the cellular binding and internalization of LDL particles by the apoB/E receptor.	31	111	1040	111	4505	509.1	6.81	0.887	1.347	1.194	-0.17	0.43	0.26	0.845241	0.613354	0.907906	1.65553e+08	2.13458e+08	2.29354e+08	1.72232e+08	1.40288e+08	1.96876e+08	1.54876e+08	1.65886e+08	1.72861e+08	1.65722e+08	2.32238e+08	2.8575e+08	2.05933e+08	1.44461e+08	2.6221e+08	1.62124e+08	1.72405e+08	2.1545e+08
P04940	Ig kappa chain V-VI region NQ2-17.4.1 OS=Mus musculus OX=10090 PE=2 SV=1	Anti-2-phenyl oxazolone (PHOX) Antibody.	54	9	184	2	107	11.6	9.36	1.162	1.344	1.561	0.22	0.43	0.64	0.573026	0.906822	0.809749	-	68456.3	-	606764	-	-	-	479922	-	99321	164023	139921	778800	152299	162523	104103	595150	86918.9
Q61508	Extracellular matrix protein 1 OS=Mus musculus OX=10090 GN=Ecm1 PE=1 SV=2	Involved in endochondral bone formation as negative regulator of bone mineralization. Stimulates the proliferation of endothelial cells and promotes angiogenesis. Inhibits MMP9 proteolytic activity (By similarity). {ECO:0000250}.	58	26	395	1	559	62.8	6.8	0.865	1.343	1.162	-0.21	0.43	0.22	0.986498	0.998834	0.977575	1.62485e+06	2.89651e+06	3.04042e+06	2.28193e+06	1.71923e+06	3.57363e+06	2244400	1.95776e+06	3.11146e+06	1.62485e+06	3.14975e+06	3.78803e+06	2.72376e+06	1.76644e+06	4.75851e+06	2.34503e+06	2.03238e+06	3.87442e+06
P08905	Lysozyme C-2 OS=Mus musculus OX=10090 GN=Lyz2 PE=1 SV=2	Lysozymes have primarily a bacteriolytic function; those in tissues and body fluids are associated with the monocyte-macrophage system and enhance the activity of immunoagents. Lyz2 is active against a range of Gram-positive and Gram-negative bacteria. More effective than Lyz1 in killing Gram-negative bacteria. Lyz1 and Lyz2 are equally effective in killing Gram-positive bacteria. {ECO:0000255|PR…	45	3	42	3	148	16.7	8.81	1.37	1.339	1.833	0.45	0.42	0.87	0.80282	0.458553	0.214393	8.38868e+06	4.46763e+06	3.51661e+06	5.57433e+06	4.02136e+06	8.6581e+06	3.44886e+06	3.49594e+06	3.52205e+06	8.38868e+06	4.85823e+06	4.3813e+06	6.65364e+06	4.1318e+06	1.15288e+07	3.6035e+06	3.62919e+06	4.3857e+06
P12246	Serum amyloid P-component OS=Mus musculus OX=10090 GN=Apcs PE=1 SV=2	-	9	1	5	1	224	26.2	6.35	0.691	1.332	0.92	-0.53	0.41	-0.12	0.705731	0.999988	0.708369	-	436665	643931	274781	-	426592	204560	343489	368920	93381.5	474842	802265	327985	11582.4	568035	213732	356582	459384
P13020	Gelsolin OS=Mus musculus OX=10090 GN=Gsn PE=1 SV=3	Calcium-regulated, actin-modulating protein that binds to the plus (or barbed) ends of actin monomers or filaments, preventing monomer exchange (end-blocking or capping). It can promote the assembly of monomers into filaments (nucleation) as well as sever filaments already formed. Plays a role in ciliogenesis.	27	14	113	14	780	85.9	6.18	1.017	1.332	1.355	0.02	0.41	0.44	0.730643	0.970362	0.598208	8.91324e+06	1.36502e+07	1.18343e+07	1.25653e+07	1.2434e+07	1.5873e+07	6.63619e+06	1.06659e+07	1.63644e+07	8.91324e+06	1.48437e+07	1.47442e+07	1.49982e+07	1.27754e+07	2.11359e+07	6.93373e+06	1.10725e+07	2.03771e+07
P06909	Complement factor H OS=Mus musculus OX=10090 GN=Cfh PE=1 SV=2	Glycoprotein that plays an essential role in maintaining a well-balanced immune response by modulating complement activation. Acts as a soluble inhibitor of complement, where its binding to self markers such as glycan structures prevents complement activation and amplification on cell surfaces. Accelerates the decay of the complement alternative pathway (AP) C3 convertase C3bBb, thus preventing l…	77	104	4575	11	1234	139	6.99	0.821	1.327	1.09	-0.28	0.41	0.12	0.765441	0.886083	0.969088	2.65181e+09	2.90532e+09	2.48598e+09	2.36665e+09	2.2686e+09	1.90948e+09	1.85932e+09	2.24803e+09	3.43558e+09	2.65192e+09	3.15938e+09	3.09734e+09	2.8249e+09	2.33095e+09	2.54267e+09	1.94279e+09	2.33379e+09	4.27811e+09
A0A075B5R2	Immunoglobulin heavy variable 7-3 (Fragment) OS=Mus musculus OX=10090 GN=Ighv7-3 PE=4 SV=2	-	65	8	112	3	120	13.4	8.6	1.378	1.322	1.822	0.46	0.4	0.87	0.611846	0.719406	0.25386	1.59056e+07	2.25432e+07	6.93376e+06	9.7114e+06	4.58162e+07	1.64389e+07	1.14413e+07	1.21538e+07	6.28093e+06	1.59056e+07	2.45309e+07	8.68892e+06	1.16377e+07	4.71392e+07	2.19233e+07	1.20335e+07	1.26787e+07	7.99526e+06
A0A075B5P9	Immunoglobulin heavy variable 5-4 (Fragment) OS=Mus musculus OX=10090 GN=Ighv5-4 PE=4 SV=1	-	69	7	124	2	117	13	8.6	0.684	1.315	0.9	-0.55	0.4	-0.15	0.936732	0.9948	0.966599	5.49649e+06	5.51207e+06	1.39829e+06	3.15191e+06	5.89271e+06	1.05116e+06	6.11711e+06	4.02535e+06	1.463e+06	5.49649e+06	5.99397e+06	1.74211e+06	3.76219e+06	6.05454e+06	1.39969e+06	6.39138e+06	4.17878e+06	1.82175e+06
P08607	C4b-binding protein OS=Mus musculus OX=10090 GN=C4bpa PE=1 SV=3	Controls the classical pathway of complement activation. It binds as a cofactor to C3b/C4b inactivator (C3bINA), which then hydrolyzes the complement fragment C4b. It also accelerates the degradation of the C4bC2a complex (C3 convertase) by dissociating the complement fragment C2a. Alpha chain binds C4b. It interacts also with serum amyloid P component.	45	22	1221	22	469	51.5	7.15	0.54	1.314	0.71	-0.89	0.39	-0.49	0.343673	0.665783	0.80502	9.04517e+08	5.5264e+08	4.55677e+08	2.72087e+08	2.03979e+08	5.13307e+08	2.52306e+08	4.40357e+08	6.83709e+08	9.04517e+08	6.00956e+08	5.67753e+08	3.24809e+08	2.09581e+08	6.83537e+08	2.63625e+08	4.57195e+08	8.51362e+08
P00687	Alpha-amylase 1 OS=Mus musculus OX=10090 GN=Amy1 PE=1 SV=2	-	5	2	6	2	511	57.6	6.96	1.044	1.301	1.358	0.06	0.38	0.44	0.834726	0.494807	0.815122	63215.5	177500	323102	203489	196039	50016.1	135521	205884	119145	157322	193018	402548	242889	201422	153869	141598	213732	148361
A0A0A6YWI9	Immunoglobulin heavy variable V1-11 (Fragment) OS=Mus musculus OX=10090 GN=Ighv1-11 PE=4 SV=1	-	53	4	11	3	117	12.9	8.28	1.286	1.301	1.674	0.36	0.38	0.74	0.862763	0.98301	0.771977	783436	107552	295756	2.0533e+06	545133	89391.8	68101.7	786731	192286	783436	171320	435393	2.45086e+06	560103	161637	136439	816719	334554
A0A075B5L7	Immunoglobulin kappa variable 4-80 (Fragment) OS=Mus musculus OX=10090 GN=Igkv4-80 PE=4 SV=2	-	31	7	54	4	116	12.6	5.15	1.312	1.3	1.705	0.39	0.38	0.77	0.601064	0.913247	0.827627	3.79833e+06	3.787e+06	1.88024e+06	1.07973e+07	4.84009e+06	2.15505e+06	9.88541e+06	2.73994e+06	1.80633e+06	3.8688e+06	4.15e+06	2.49753e+06	1.29619e+07	5.07562e+06	2.96609e+06	1.03752e+07	2.97694e+06	2.47257e+06
Q61247	Alpha-2-antiplasmin OS=Mus musculus OX=10090 GN=Serpinf2 PE=1 SV=1	Serine protease inhibitor. The major targets of this inhibitor are plasmin and trypsin, but it also inactivates matriptase-3/TMPRSS7 and chymotrypsin (By similarity). {ECO:0000250}.	31	12	57	12	491	54.9	6.3	2.489	1.298	3.232	1.32	0.38	1.69	0.113951	0.798446	0.259569	236318	5.94455e+06	3.7664e+06	1.14361e+07	9.06972e+06	9.24417e+06	3.38892e+06	3.55903e+06	4.26734e+06	732190	6.56129e+06	4.94562e+06	1.36504e+07	9.31879e+06	1.23092e+07	3.62957e+06	3.80907e+06	5.32234e+06
P01887	Beta-2-microglobulin OS=Mus musculus OX=10090 GN=B2m PE=1 SV=2	Component of the class I major histocompatibility complex (MHC). Involved in the presentation of peptide antigens to the immune system.	23	2	19	2	119	13.8	8.44	1.376	1.29	1.775	0.46	0.37	0.83	0.589955	0.992351	0.656492	1.08459e+06	1.72291e+06	1.52779e+06	2.15924e+06	1.16065e+06	2.9949e+06	1.13847e+06	1.3985e+06	2.05449e+06	1.08459e+06	1.87354e+06	1.90345e+06	2.57731e+06	1.19253e+06	3.9879e+06	1.18951e+06	1.45181e+06	2.55827e+06
P41317	Mannose-binding protein C OS=Mus musculus OX=10090 GN=Mbl2 PE=1 SV=2	Calcium-dependent lectin involved in innate immune defense. Binds mannose, fucose and N-acetylglucosamine on different microorganisms and activates the lectin complement pathway. Binds to late apoptotic cells, as well as to apoptotic blebs and to necrotic cells, but not to early apoptotic cells, facilitating their uptake by macrophages (By similarity). {ECO:0000250}.	41	8	189	8	244	25.9	5.06	1.469	1.288	1.891	0.55	0.37	0.92	0.700536	0.928587	0.496679	8.22905e+07	1.2261e+08	4.86186e+07	1.15203e+08	1.17617e+08	6.29814e+07	1.21103e+08	6.15444e+07	4.74778e+07	8.22905e+07	1.33329e+08	6.05733e+07	1.37509e+08	1.20847e+08	8.38639e+07	1.26532e+08	6.38903e+07	5.912e+07
Q61406	Complement factor H-related 1 OS=Mus musculus OX=10090 GN=Cfhr1 PE=1 SV=1	-	59	15	348	15	343	38.4	7.93	1.086	1.287	1.397	0.12	0.36	0.48	0.627202	0.281836	0.751935	1.57675e+08	9.02746e+07	7.6187e+07	8.93388e+07	5.86702e+07	8.63928e+07	5.77922e+07	7.34855e+07	7.61783e+07	1.57675e+08	9.82207e+07	9.49204e+07	1.06637e+08	6.04024e+07	1.15121e+08	6.04873e+07	7.63261e+07	9.48581e+07
P05366	Serum amyloid A-1 protein OS=Mus musculus OX=10090 GN=Saa1 PE=1 SV=2	Major acute phase protein. {ECO:0000269|PubMed:9518179}.	26	3	11	2	122	13.8	7.03	0.35	1.281	0.448	-1.52	0.36	-1.16	0.992321	0.971278	0.935832	-	692156	744773	220563	178946	382379	35791.5	565984	1.29339e+06	51668.8	752670	927903	263270	183860	509162	80143.3	587558	1.61054e+06
P80315	T-complex protein 1 subunit delta OS=Mus musculus OX=10090 GN=Cct4 PE=1 SV=3	Component of the chaperonin-containing T-complex (TRiC), a molecular chaperone complex that assists the folding of proteins upon ATP hydrolysis. The TRiC complex mediates the folding of WRAP53/TCAB1, thereby regulating telomere maintenance. As part of the TRiC complex may play a role in the assembly of BBSome, a complex involved in ciliogenesis regulating transports vesicles to the cilia. The TRi…	5	1	6	1	539	58	8.02	1.2	1.28	1.536	0.26	0.36	0.62	0.653789	0.335247	0.107299	116630	135745	81083.4	140022	107068	105075	104377	87748	72223	116630	147612	101021	167134	110009	139914	109057	91092.7	89932.9
A0A087WR50	Fibronectin OS=Mus musculus OX=10090 GN=Fn1 PE=1 SV=1	-	68	138	3675	1	2386	262.7	5.82	0.892	1.28	1.143	-0.16	0.36	0.19	0.887195	0.872849	0.618497	1.1272e+09	1.19037e+09	1.04998e+09	9.6763e+08	1.03805e+09	1.6486e+09	7.88826e+08	9.73802e+08	1.2681e+09	1.12756e+09	1.29482e+09	1.30836e+09	1.15549e+09	1.06689e+09	2.1954e+09	8.24445e+08	1.01134e+09	1.57938e+09
Q8C872	Transferrin receptor protein 1 OS=Mus musculus OX=10090 GN=Tfrc PE=1 SV=1	-	4	2	3	2	515	57.3	6.48	0.687	1.278	0.877	-0.54	0.35	-0.19	0.111246	0.593899	0.391732	184563	314920	189779	141992	-	104432	251300	178216	112568	184563	342453	236443	169485	162344	139058	262567	185010	174028
A0A075B5Q9	Immunoglobulin heavy variable 5-15 OS=Mus musculus OX=10090 GN=Ighv5-15 PE=4 SV=1	-	49	4	54	2	116	12.9	8.28	1.062	1.278	1.356	0.09	0.35	0.44	0.942559	0.368612	0.248431	1.2607e+06	852743	889252	1.32718e+06	1144705	598851	767332	624435	759526	1.30238e+06	927296	1.10791e+06	1.58416e+06	1.17614e+06	868080	867064	657940	1.00662e+06
Q9QUK9	TESP4 OS=Mus musculus OX=10090 GN=Try5 PE=1 SV=1	-	15	2	9	2	246	26.3	5.3	0.734	1.277	0.936	-0.45	0.35	-0.09	0.721172	0.870548	0.956651	8.7542e+06	7.43277e+06	4542109	4744671	5.76282e+06	5.4871e+06	4.66284e+06	6.06985e+06	7.64967e+06	8.7542e+06	8.0826e+06	5.66343e+06	5.67203e+06	5.92905e+06	7.34135e+06	4.8719e+06	6.33133e+06	9.52546e+06
P01680	Ig kappa chain V-IV region S107B OS=Mus musculus OX=10090 PE=4 SV=1	-	40	11	219	1	129	13.8	8.47	1.092	1.261	1.377	0.13	0.33	0.46	0.684966	0.555783	0.971338	1.88134e+06	2.30075e+08	619468	1.43134e+06	2.43319e+06	1.44555e+06	1.05161e+06	1.34067e+06	1.41092e+06	1.89317e+06	2.5019e+08	829521	1.75886e+06	2.53599e+06	2.06783e+06	1.19812e+06	1.50134e+06	1.86924e+06
P06728	Apolipoprotein A-IV OS=Mus musculus OX=10090 GN=Apoa4 PE=1 SV=3	May have a role in chylomicrons and VLDL secretion and catabolism. Required for efficient activation of lipoprotein lipase by ApoC-II; potent activator of LCAT. Apoa-IV is a major component of HDL and chylomicrons.	51	14	91	14	395	45	5.47	1.112	1.261	1.403	0.15	0.34	0.49	0.726252	0.915098	0.92491	1.80035e+07	1.51742e+07	1.64237e+07	1.86494e+07	4.9723e+06	1.50843e+07	1.11165e+07	1.37683e+07	1.76852e+07	1.8098e+07	1.65978e+07	2.05306e+07	2.22603e+07	5.19882e+06	2.01312e+07	1.1809e+07	1.43471e+07	2.20219e+07
A0A0A6YWH6	Immunoglobulin heavy variable 9-4 (Fragment) OS=Mus musculus OX=10090 GN=Ighv9-4 PE=4 SV=1	-	60	8	77	4	117	13.1	8.79	0.503	1.261	0.635	-0.99	0.33	-0.66	0.987574	0.993616	0.998985	9.81646e+06	3.3424e+06	170940	1.46567e+06	2.34455e+06	1.27392e+06	2.75866e+06	3.85993e+06	549601	9.81646e+06	3.63462e+06	342473	1.81708e+06	2.43438e+06	1.82914e+06	2.88235e+06	4.00706e+06	787790
P01027	Complement C3 OS=Mus musculus OX=10090 GN=C3 PE=1 SV=3	C3 plays a central role in the activation of the complement system. Its processing by C3 convertase is the central reaction in both classical and alternative complement pathways. After activation C3b can bind covalently, via its reactive thioester, to cell surface carbohydrates or immune aggregates.; FUNCTION: Derived from proteolytic degradation of complement C3, C3a anaphylatoxin is a mediator …	80	196	10556	196	1663	186.4	6.73	1.073	1.258	1.35	0.1	0.33	0.43	0.823943	0.457003	0.224668	4.55328e+09	5.34396e+09	5.70453e+09	4.32878e+09	6.0713e+09	5.71038e+09	5.07118e+09	4.22345e+09	3.70987e+09	4.55375e+09	5.81125e+09	7.1075e+09	5.16744e+09	6.23827e+09	7.60405e+09	5.29887e+09	4.38479e+09	4.62001e+09
Q00724	Retinol-binding protein 4 OS=Mus musculus OX=10090 GN=Rbp4 PE=1 SV=2	Retinol-binding protein that mediates retinol transport in blood plasma. Delivers retinol from the liver stores to the peripheral tissues. Transfers the bound all-trans retinol to STRA6, that then facilitates retinol transport across the cell membrane. {ECO:0000250|UniProtKB:P02753}.	29	5	22	5	201	23.2	5.99	1.444	1.257	1.816	0.53	0.33	0.86	0.812557	0.910949	0.581598	2.67393e+06	3.67848e+06	1.91895e+06	3.23529e+06	2.72174e+06	3.20966e+06	1.61195e+06	1.98847e+06	3.91295e+06	2.67393e+06	4.00008e+06	2.42613e+06	3.86172e+06	2.79648e+06	4.27387e+06	1.70866e+06	2.12689e+06	4.87245e+06
Q71KU9	Fibrinogen-like protein 1 OS=Mus musculus OX=10090 GN=Fgl1 PE=1 SV=2	Immune suppressive molecule that inhibits antigen-specific T-cell activation by acting as a major ligand of LAG3 (PubMed:30580966). Responsible for LAG3 T-cell inhibitory function (PubMed:30580966). Binds LAG3 independently from MHC class II (MHC-II) (PubMed:30580966). Secreted by, and promotes growth of, hepatocytes (By similarity). {ECO:0000250|UniProtKB:Q08830, ECO:0000269|PubMed:30580966}.	4	1	2	1	314	36.4	5.71	0.688	1.253	0.862	-0.54	0.33	-0.22	0.987193	0.984857	0.945733	113145	315190	271422	194790	220984	218825	142876	263582	216730	113145	342746	338161	232506	227052	291379	149281	273629	269874
B8JJN0	C3/C5 convertase OS=Mus musculus OX=10090 GN=Gm20547 PE=4 SV=1	-	35	40	643	36	1276	142.2	7.36	0.764	1.252	0.956	-0.39	0.32	-0.06	0.998604	0.886299	0.863203	2.04152e+08	1.78494e+08	1.13355e+08	1.24028e+08	1.1096e+08	2.5974e+08	1.48372e+08	1.54207e+08	1.19959e+08	2.04193e+08	1.94264e+08	1.41453e+08	1.4838e+08	1.14167e+08	3.46028e+08	1.55137e+08	1.60308e+08	1.49676e+08
Q80YC5	Coagulation factor XII OS=Mus musculus OX=10090 GN=F12 PE=1 SV=2	Factor XII is a serum glycoprotein that participates in the initiation of blood coagulation, fibrinolysis, and the generation of bradykinin and angiotensin. Prekallikrein is cleaved by factor XII to form kallikrein, which then cleaves factor XII first to alpha-factor XIIa and then trypsin cleaves it to beta-factor XIIa. Alpha-factor XIIa activates factor XI to factor XIa (By similarity). {ECO:000…	26	13	81	13	597	65.7	6.84	0.99	1.25	1.238	-0.01	0.32	0.31	0.771214	0.796844	0.998756	8.77045e+06	7.03702e+06	9.80122e+06	8.05458e+06	3.95438e+06	6.5508e+06	3.2683e+06	6.80017e+06	1.16574e+07	8.82194e+06	7.65985e+06	1.23037e+07	9.64557e+06	4.19579e+06	8.73718e+06	3.65623e+06	7.05938e+06	1.4516e+07
A0A0G2JE99	Immunoglobulin lambda constant 1 (Fragment) OS=Mus musculus OX=10090 GN=Iglc1 PE=4 SV=1	-	80	5	626	5	106	11.7	6.27	0.808	1.247	1.007	-0.31	0.32	0.01	0.979317	0.608171	0.502294	9.44883e+07	9.29239e+07	5.36087e+07	6.39346e+07	1.25319e+08	5.52041e+07	8.02135e+07	7.29705e+07	4.28202e+07	9.44883e+07	1.01048e+08	6.67903e+07	7.63138e+07	1.2876e+08	7.35078e+07	8.381e+07	7.5752e+07	5.33202e+07
Q8K0E8	Fibrinogen beta chain OS=Mus musculus OX=10090 GN=Fgb PE=1 SV=1	Cleaved by the protease thrombin to yield monomers which, together with fibrinogen alpha (FGA) and fibrinogen gamma (FGG), polymerize to form an insoluble fibrin matrix. Fibrin has a major function in hemostasis as one of the primary components of blood clots. In addition, functions during the early stages of wound repair to stabilize the lesion and guide cell migration during re-epithelializatio…	75	86	6747	86	481	54.7	7.08	0.818	1.236	1.012	-0.29	0.31	0.02	0.936123	0.990568	0.974538	8.99448e+09	3.6226e+09	6.74916e+09	3.98287e+09	6.69764e+09	5.30292e+09	5.58059e+09	6.57488e+09	5.46207e+09	8.99461e+09	3.93964e+09	8.40871e+09	4.75438e+09	6.88169e+09	7.06148e+09	5.83097e+09	6.82575e+09	6.8017e+09
P63268	Actin, gamma-enteric smooth muscle OS=Mus musculus OX=10090 GN=Actg2 PE=1 SV=1	Actins are highly conserved proteins that are involved in various types of cell motility and are ubiquitously expressed in all eukaryotic cells.	19	6	26	2	376	41.9	5.48	1.135	1.224	1.389	0.18	0.29	0.47	0.679218	0.833239	0.957477	137190	986150	611004	528173	840645	726836	391431	599132	946167	156126	1.07237e+06	761241	630439	863731	967830	453186	621969	1.17818e+06
A0A0A6YX66	Immunoglobulin heavy variable V1-20 (Fragment) OS=Mus musculus OX=10090 GN=Ighv1-20 PE=4 SV=1	-	39	4	87	1	117	13.1	8.43	0.698	1.22	0.852	-0.52	0.29	-0.23	0.530742	0.791489	0.888343	2.76004e+06	1.80149e+07	3.08077e+06	2.24462e+06	4.86206e+06	1.16262e+06	3.01047e+06	8.63389e+06	1.52974e+06	2.76004e+06	1.95899e+07	3.83829e+06	2.67923e+06	4.99558e+06	1.5481e+06	3.14544e+06	8.96299e+06	1.90485e+06
A0A2I3BRJ4	RIKEN cDNA 6030458C11 gene OS=Mus musculus OX=10090 GN=6030458C11Rik PE=1 SV=1	-	3	1	212	1	358	39.8	4.7	1.233	1.219	1.503	0.3	0.29	0.59	0.941146	0.609004	0.434019	5.9803e+08	6.26876e+08	9.17604e+08	7.04217e+08	5.26113e+08	1.09138e+09	3.39572e+08	5.38814e+08	6.70168e+08	5.9803e+08	6.81682e+08	1.14323e+09	8.40569e+08	5.40561e+08	1.45324e+09	3.54797e+08	5.59352e+08	8.34501e+08
B7ZCG3	BPI fold-containing family A member 2 (Fragment) OS=Mus musculus OX=10090 GN=Bpifa2 PE=1 SV=1	-	20	3	4	3	211	22.3	5.01	0.542	1.219	0.66	-0.88	0.29	-0.6	0.999772	0.545713	0.534774	-	141646	-	-	-	-	-	2.74403e+06	-	56689.1	239292	256710	222052	114499	129600	196342	2.84863e+06	125705
Q60847	Collagen alpha-1(XII) chain OS=Mus musculus OX=10090 GN=Col12a1 PE=2 SV=3	Type XII collagen interacts with type I collagen-containing fibrils, the COL1 domain could be associated with the surface of the fibrils, and the COL2 and NC3 domains may be localized in the perifibrillar matrix. {ECO:0000250}.	1	3	7	3	3120	340	5.64	0.651	1.218	0.793	-0.62	0.28	-0.34	0.269064	0.99624	0.297482	734242	564791	527940	222867	416552	463399	979270	520072	380479	734242	614169	657754	298358	427991	617046	1.02318e+06	539896	504033
Q9JJH1	Ribonuclease 4 OS=Mus musculus OX=10090 GN=Rnase4 PE=1 SV=1	This RNase has marked specificity towards the 3' side of uridine nucleotides. {ECO:0000250}.	28	3	20	3	148	17	8.85	0.685	1.216	0.834	-0.55	0.28	-0.26	0.916674	0.877694	0.995378	4.44007e+06	3.76796e+06	2.08455e+06	2.35233e+06	2.56669e+06	3.70417e+06	3.22378e+06	2.90255e+06	2.72428e+06	4.44007e+06	4.09738e+06	2.59712e+06	2.80779e+06	2.63717e+06	4.93235e+06	3.36832e+06	3.01318e+06	3.3923e+06
A0A0B4J1J6	Immunoglobulin heavy variable 10-1 (Fragment) OS=Mus musculus OX=10090 GN=Ighv10-1 PE=4 SV=1	-	63	10	220	5	119	13.5	8.59	1.072	1.213	1.3	0.1	0.28	0.38	0.976601	0.896407	0.795386	3.70811e+07	1.25382e+08	1.24298e+07	2.27808e+07	1.07829e+08	2.99198e+07	5.07116e+07	2.95436e+07	1.6165e+07	3.72397e+07	1.36349e+08	1.57418e+07	2.72101e+07	1.10816e+08	3.99156e+07	5.30954e+07	3.07089e+07	2.02077e+07
P08071	Lactotransferrin OS=Mus musculus OX=10090 GN=Ltf PE=1 SV=4	Transferrins are iron binding transport proteins which can bind two Fe(3+) ions in association with the binding of an anion, usually bicarbonate.; FUNCTION: Lactotransferrin is a major iron-binding and multifunctional protein found in exocrine fluids such as breast milk and mucosal secretions. Has antimicrobial activity. Antimicrobial properties may include bacteriostasis, which is related to its…	19	10	34	10	707	77.8	8.53	0.877	1.212	1.063	-0.19	0.28	0.09	0.333479	0.217874	0.935799	2.34691e+06	2.47394e+06	1.80064e+06	1.64402e+06	2.01895e+06	1.73136e+06	1.86852e+06	1.74561e+06	1.88404e+06	2.36597e+06	2.7461e+06	2.30367e+06	1.96234e+06	2.07439e+06	2.3616e+06	1.9523e+06	1.82969e+06	2.43663e+06
E9Q8B5	Complement factor H-related 4 OS=Mus musculus OX=10090 GN=Cfhr4 PE=1 SV=1	-	74	52	1081	41	879	99.4	7.44	0.723	1.212	0.877	-0.47	0.28	-0.19	0.41028	0.684283	0.866056	4.86061e+08	3.27547e+08	2.31895e+08	2.97594e+08	2.50737e+08	1.90997e+08	2.81282e+08	2.52001e+08	3.24177e+08	4.8624e+08	3.56183e+08	2.88951e+08	3.55348e+08	2.57623e+08	2.54461e+08	2.93893e+08	2.61758e+08	4.03756e+08
Q9CQ62	2,4-dienoyl-CoA reductase [(3E)-enoyl-CoA-producing], mitochondrial OS=Mus musculus OX=10090 GN=Decr1 PE=1 SV=1	Auxiliary enzyme of beta-oxidation. It participates in the metabolism of unsaturated fatty enoyl-CoA esters having double bonds in both even- and odd-numbered positions in mitochondria. Catalyzes the NADP-dependent reduction of 2,4-dienoyl-CoA to yield trans-3-enoyl-CoA. {ECO:0000250|UniProtKB:Q16698}.	3	1	1	1	335	36.2	8.95	0.42	1.211	0.509	-1.25	0.28	-0.98	0.202187	0.988497	0.242336	275367	72539.7	-	-	-	-	-	-	-	275367	78881.6	24693.9	33949.7	5274.3	33141.8	64993.3	90827.8	65146.1
P26928	Hepatocyte growth factor-like protein OS=Mus musculus OX=10090 GN=Mst1 PE=2 SV=2	-	43	19	151	19	716	80.6	7.56	0.744	1.21	0.9	-0.43	0.28	-0.15	0.706491	0.760013	0.994974	2.6806e+07	2.20809e+07	1.43067e+07	1.49542e+07	1.19975e+07	2.14945e+07	1.43342e+07	2.1805e+07	1.59847e+07	2.6806e+07	2.40851e+07	1.78246e+07	1.79101e+07	1.23757e+07	2.86213e+07	1.5066e+07	2.26805e+07	1.99043e+07
A0A140T8M5	Immunoglobulin kappa variable 6-15 (Fragment) OS=Mus musculus OX=10090 GN=Igkv6-15 PE=1 SV=2	-	43	8	466	4	115	12.7	4.96	0.596	1.209	0.72	-0.75	0.27	-0.47	0.995115	0.999996	0.994841	3.8038e+07	5.40909e+07	1.84239e+07	1.8933e+07	8.7889e+07	1.6346e+07	3.01005e+07	6.53957e+07	1.93498e+07	3.80955e+07	5.88436e+07	2.2983e+07	2.26889e+07	9.03026e+07	2.17744e+07	3.15061e+07	6.79677e+07	2.41556e+07
Q08761	Vitamin K-dependent protein S OS=Mus musculus OX=10090 GN=Pros1 PE=2 SV=1	Anticoagulant plasma protein; it is a cofactor to activated protein C in the degradation of coagulation factors Va and VIIIa. It helps to prevent coagulation and stimulating fibrinolysis.	8	4	20	4	675	74.9	5.82	0.975	1.207	1.177	-0.04	0.27	0.23	0.995037	0.685807	0.63186	1.42395e+06	1472183	1.39373e+06	1.30764e+06	1.34387e+06	1.45996e+06	882567	1.2779e+06	1.55925e+06	1.42395e+06	1.60089e+06	1.73643e+06	1.56083e+06	1.38078e+06	1.94404e+06	922138	1.32661e+06	1.94159e+06
Q9Z1R9	Protease, serine 1 (trypsin 1) OS=Mus musculus OX=10090 GN=Prss1 PE=1 SV=1	-	8	1	35	1	246	26.1	4.94	1.034	1.203	1.245	0.05	0.27	0.32	0.933924	1	0.933783	1.03905e+08	110551793	9.8547e+07	104170772	9.76027e+07	1.08924e+08	9.47641e+07	9.62256e+07	1.24501e+08	1.03905e+08	1.20217e+08	1.22778e+08	1.24341e+08	1.00283e+08	1.45039e+08	9.90129e+07	9.98935e+07	1.5503e+08
P01646	Ig kappa chain V-V region HP 123E6 OS=Mus musculus OX=10090 PE=1 SV=1	-	44	7	89	1	108	12	7.97	0.454	1.199	0.544	-1.14	0.26	-0.88	0.999456	0.954881	0.963889	354589	301550	-	-	144880	702156	261826	1.32927e+06	-	354589	327914	42754.5	40212.4	148859	934966	273565	1.37994e+06	39379.1
A0A075B5S2	Immunoglobulin heavy variable 7-1 (Fragment) OS=Mus musculus OX=10090 GN=Ighv7-1 PE=1 SV=2	-	66	7	122	2	121	13.6	8.29	0.898	1.198	1.076	-0.16	0.26	0.11	0.403576	0.91602	0.610706	6.92669e+07	25445580	2.76517e+07	1.35304e+07	3.05574e+07	2.32684e+07	2.58722e+07	2.7752e+07	4.49228e+07	6.92669e+07	2.76702e+07	3.45401e+07	1.61672e+07	3.13965e+07	3.10052e+07	2.70915e+07	2.88269e+07	5.59384e+07
D3YXF5	Complement component 7 OS=Mus musculus OX=10090 GN=C7 PE=1 SV=2	-	50	31	352	31	845	93.3	6.38	1.281	1.192	1.526	0.36	0.25	0.61	0.87254	0.710386	0.438426	9.84237e+07	6.12919e+07	6.60009e+07	8.82254e+07	6.79739e+07	8.11636e+07	3.9486e+07	9.74049e+07	5.53316e+07	9.84237e+07	6.67726e+07	8.22296e+07	1.05308e+08	6.99996e+07	1.08075e+08	4.1429e+07	1.01118e+08	6.90021e+07
A0A0G2JDE1	Immunoglobulin heavy variable V8-12 (Fragment) OS=Mus musculus OX=10090 GN=Ighv8-12 PE=1 SV=1	-	38	5	74	5	119	13.3	9.17	1.733	1.191	2.065	0.79	0.25	1.05	0.281892	0.932971	0.180769	1.13686e+07	1.8001e+07	5.94767e+06	1.64706e+07	5.7095e+07	1.00903e+07	7.85956e+06	1.25326e+07	7.60362e+06	1.13686e+07	1.95853e+07	7.45658e+06	1.97072e+07	5.8691e+07	1.34647e+07	8.30341e+06	1.30766e+07	9.54332e+06
Q61805	Lipopolysaccharide-binding protein OS=Mus musculus OX=10090 GN=Lbp PE=1 SV=2	Plays a role in the innate immune response. Binds to the lipid A moiety of bacterial lipopolysaccharides (LPS), a glycolipid present in the outer membrane of all Gram-negative bacteria (PubMed:9144073). Acts as an affinity enhancer for CD14, facilitating its association with LPS (By similarity). Promotes the release of cytokines in response to bacterial lipopolysaccharide (PubMed:24380872). {ECO:…	21	8	35	8	481	53	8.5	0.461	1.185	0.546	-1.12	0.24	-0.87	0.512809	0.813394	0.853453	6.75702e+06	3.7331e+06	1.70229e+06	1.46188e+06	1.52352e+06	3.48384e+06	3.69062e+06	1.88284e+06	2.7512e+06	6.75702e+06	4.05947e+06	2.18454e+06	1.87194e+06	1.69499e+06	4.63897e+06	3.85609e+06	2.14301e+06	3.42583e+06
A0A075B5K7	Immunoglobulin kappa chain variable 14-100 OS=Mus musculus OX=10090 GN=Igkv14-100 PE=4 SV=7	-	14	2	19	1	116	12.6	4.78	2.34	1.185	2.773	1.23	0.25	1.47	0.667062	0.839443	0.372478	3.8871e+06	1.08041e+06	541721	954014	2.6758e+06	3.14745e+06	1.41661e+06	954895	663282	3.8871e+06	1.17487e+06	674923	1.13873e+06	2.74928e+06	4.19104e+06	1.48012e+06	991293	825927
A0A1W2P7F1	Complement component 1, s subcomponent 2 OS=Mus musculus OX=10090 GN=C1s2 PE=1 SV=1	-	19	9	66	1	694	77.2	4.94	1.087	1.185	1.288	0.12	0.24	0.36	0.868601	0.920397	0.658663	620203	1.0855e+06	733549	885263	819959	745727	945304	742891	570267	620203	1.18041e+06	913920	1.05667e+06	842476	992983	987687	771207	710103
Q07968	Coagulation factor XIII B chain OS=Mus musculus OX=10090 GN=F13b PE=1 SV=2	The B chain of factor XIII is not catalytically active, but is thought to stabilize the A subunits and regulate the rate of transglutaminase formation by thrombin. {ECO:0000250|UniProtKB:P05160}.	69	51	1533	51	669	76.1	6.92	0.635	1.184	0.752	-0.66	0.24	-0.41	0.447067	0.952901	0.603808	7.3483e+08	3.44698e+08	2.66768e+08	1.99249e+08	2.10346e+08	3.24445e+08	2.71814e+08	3.04863e+08	5.91679e+08	7.3483e+08	3.74841e+08	3.32575e+08	2.37976e+08	2.16361e+08	4.32186e+08	2.84036e+08	3.16528e+08	7.36774e+08
A0A075B5W9	Immunoglobulin heavy variable 1-58 (Fragment) OS=Mus musculus OX=10090 GN=Ighv1-58 PE=4 SV=1	-	63	9	66	8	117	13	7.12	3.007	1.178	3.543	1.59	0.24	1.82	0.289522	0.935733	0.187715	1.1101e+07	4.72136e+07	1.27031e+07	7.72651e+07	4.67705e+07	2.17168e+07	1.18997e+07	3.07116e+07	1.07577e+07	1.14871e+07	5.13413e+07	1.59974e+07	9.23112e+07	4.81068e+07	2.90863e+07	1.25633e+07	3.20334e+07	1.35783e+07
A0A0A6YWN3	Immunoglobulin heavy variable 13-2 (Fragment) OS=Mus musculus OX=10090 GN=Ighv13-2 PE=4 SV=1	-	41	4	65	4	119	13.4	8.65	0.99	1.175	1.163	-0.02	0.23	0.22	0.979315	0.979651	0.999999	9.39967e+06	8.47437e+06	4.99886e+06	3.46564e+06	1.13309e+07	6.8486e+06	7.50502e+06	1.05738e+07	4.11137e+06	9.39967e+06	9.21527e+06	6.22802e+06	4.19865e+06	1.16421e+07	9.11935e+06	7.84151e+06	1.09768e+07	5.18697e+06
Q9Z1R3	Apolipoprotein M OS=Mus musculus OX=10090 GN=Apom PE=1 SV=1	Probably involved in lipid transport. Can bind sphingosine-1-phosphate, myristic acid, palmitic acid and stearic acid, retinol, all-trans-retinoic acid and 9-cis-retinoic acid (By similarity). {ECO:0000250}.	8	1	8	1	190	21.3	6.52	0.755	1.173	0.886	-0.41	0.23	-0.17	0.184244	0.334123	0.88141	471748	561044	380117	360450	319733	268552	288281	388762	422625	471748	610095	473583	430242	328513	357594	301206	403581	526257
Q61702	Inter-alpha-trypsin inhibitor heavy chain H1 OS=Mus musculus OX=10090 GN=Itih1 PE=1 SV=2	May act as a carrier of hyaluronan in serum or as a binding protein between hyaluronan and other matrix protein, including those on cell surfaces in tissues to regulate the localization, synthesis and degradation of hyaluronan which are essential to cells undergoing biological processes. {ECO:0000250}.	39	27	334	27	907	101	6.96	0.988	1.168	1.154	-0.02	0.22	0.21	0.646717	0.873679	0.387893	4.92314e+07	71275789	5.50453e+07	5.66927e+07	8.63942e+07	4.99186e+07	4.88614e+07	6.68803e+07	4.71464e+07	4.92432e+07	7.75073e+07	6.85802e+07	6.77263e+07	8.87667e+07	6.64698e+07	5.10521e+07	6.94296e+07	5.87072e+07
P08226	Apolipoprotein E OS=Mus musculus OX=10090 GN=Apoe PE=1 SV=2	APOE is an apolipoprotein, a protein associating with lipid particles, that mainly functions in lipoprotein-mediated lipid transport between organs via the plasma and interstitial fluids. APOE is a core component of plasma lipoproteins and is involved in their production, conversion and clearance. Apoliproteins are amphipathic molecules that interact both with lipids of the lipoprotein particle c…	64	20	887	19	311	35.8	5.68	0.524	1.167	0.612	-0.93	0.22	-0.71	0.00558032	0.403043	0.0245534	4.66611e+08	5.07456e+08	3.25377e+08	2.05015e+08	1.88743e+08	2.02947e+08	4.39192e+08	3.07786e+08	3.21252e+08	4.6664e+08	5.51822e+08	4.05447e+08	2.44711e+08	1.94127e+08	2.70237e+08	4.58883e+08	3.19518e+08	4.00027e+08
Q8VDD5	Myosin-9 OS=Mus musculus OX=10090 GN=Myh9 PE=1 SV=4	Cellular myosin that appears to play a role in cytokinesis, cell shape, and specialized functions such as secretion and capping (PubMed:19401332). During cell spreading, plays an important role in cytoskeleton reorganization, focal contacts formation (in the margins but not the central part of spreading cells), and lamellipodial retraction; this function is mechanically antagonized by MYH10 (By s…	6	7	18	7	1960	226.2	5.66	2.03	1.163	2.361	1.02	0.22	1.24	0.186996	0.980169	0.146711	331140	651219	652333	1.45087e+06	1.44434e+06	324100	372170	397969	441447	495387	731180	864660	1.73179e+06	1.484e+06	662734	628634	626164	678232
P97298	Pigment epithelium-derived factor OS=Mus musculus OX=10090 GN=Serpinf1 PE=1 SV=2	Neurotrophic protein; induces extensive neuronal differentiation in retinoblastoma cells. Potent inhibitor of angiogenesis. As it does not undergo the S (stressed) to R (relaxed) conformational transition characteristic of active serpins, it exhibits no serine protease inhibitory activity. {ECO:0000269|PubMed:12632345}.	46	15	135	15	417	46.2	6.98	1.212	1.162	1.409	0.28	0.22	0.49	0.831671	0.999319	0.813633	1.76162e+07	1.73521e+07	1.49713e+07	1.9236e+07	1.50988e+07	1.70114e+07	2.29257e+07	1.55091e+07	1.27401e+07	1.76162e+07	1.88691e+07	1.87289e+07	2.2999e+07	1.55965e+07	2.27043e+07	2.39536e+07	1.61132e+07	1.58724e+07
P06683	Complement component C9 OS=Mus musculus OX=10090 GN=C9 PE=1 SV=2	Constituent of the membrane attack complex (MAC) that plays a key role in the innate and adaptive immune response by forming pores in the plasma membrane of target cells. C9 is the pore-forming subunit of the MAC. {ECO:0000250|UniProtKB:P02748}.	38	14	125	14	548	62	5.78	0.997	1.156	1.153	0	0.21	0.21	0.993771	0.804862	0.747038	1.03228e+07	1.23618e+07	1.00824e+07	1.04937e+07	1.08182e+07	1.01025e+07	1.03997e+07	1.53447e+07	5.25549e+06	1.03228e+07	1.34425e+07	1.25616e+07	1.25255e+07	1.11153e+07	1.34521e+07	1.0866e+07	1.59296e+07	6.5442e+06
Q60841	Reelin OS=Mus musculus OX=10090 GN=Reln PE=1 SV=3	Extracellular matrix serine protease that plays a role in layering of neurons in the cerebral cortex and cerebellum. Regulates microtubule function in neurons and neuronal migration. Affects migration of sympathetic preganglionic neurons in the spinal cord, where it seems to act as a barrier to neuronal migration. Enzymatic activity is important for the modulation of cell adhesion. Binding to the…	3	7	11	7	3461	387.2	5.73	0.612	1.155	0.707	-0.71	0.21	-0.5	0.3548	0.927227	0.225965	1.27076e+06	904156	759196	446211	582626	476866	2.74321e+06	836109	536893	1.34853e+06	1.074e+06	945872	711184	606059	657668	2.8662e+06	929742	759991
A0A075B6A7	Immunoglobulin heavy variable 2-6 (Fragment) OS=Mus musculus OX=10090 GN=Ighv2-6 PE=4 SV=1	-	42	6	162	3	116	12.6	8.48	1.003	1.151	1.155	0	0.2	0.21	0.997705	0.786052	0.750726	1.29897e+07	2.49444e+07	1.08937e+07	1.06529e+07	2.86487e+07	1.01738e+07	1.88367e+07	1.13307e+07	8.39257e+06	1.29996e+07	2.71252e+07	1.35976e+07	1.27389e+07	2.94354e+07	1.36397e+07	1.97514e+07	1.18125e+07	1.04672e+07
P01898	H-2 class I histocompatibility antigen, Q10 alpha chain OS=Mus musculus OX=10090 GN=H2-Q10 PE=1 SV=3	Involved in the presentation of foreign antigens to the immune system.	42	12	104	12	325	37.2	5.25	1.306	1.146	1.497	0.38	0.2	0.58	0.821247	0.789938	0.457403	1.66891e+07	2.18709e+07	2.73152e+07	2.60173e+07	1.95699e+07	2.88281e+07	1.13352e+07	1.99828e+07	2.35217e+07	1.67524e+07	2.3783e+07	3.40317e+07	3.10548e+07	2.01074e+07	3.83865e+07	1.19382e+07	2.07445e+07	2.92895e+07
P02762	Major urinary protein 6 OS=Mus musculus OX=10090 GN=Mup6 PE=1 SV=2	Binds pheromones that are released from drying urine of males. These pheromones affect the sexual behavior of females.	39	5	32	5	180	20.6	4.94	0.506	1.144	0.578	-0.98	0.19	-0.79	0.00902048	0.420429	0.0413908	2.34832e+06	2.45806e+06	3.05058e+06	1.05117e+06	1.43365e+06	882022	1.75742e+06	2.74477e+06	1.80372e+06	2.40404e+06	2.67296e+06	3.80068e+06	1.35123e+06	1.53795e+06	1.18099e+06	1.83621e+06	2.88585e+06	2.33687e+06
E9PV24	Fibrinogen alpha chain OS=Mus musculus OX=10090 GN=Fga PE=1 SV=1	Cleaved by the protease thrombin to yield monomers which, together with fibrinogen beta (FGB) and fibrinogen gamma (FGG), polymerize to form an insoluble fibrin matrix. Fibrin has a major function in hemostasis as one of the primary components of blood clots (PubMed:7649481). In addition, functions during the early stages of wound repair to stabilize the lesion and guide cell migration during re-…	69	94	4446	94	789	87.4	6.11	0.837	1.143	0.956	-0.26	0.19	-0.06	0.965419	0.940082	0.996199	6.93419e+09	4.8508e+09	5.55817e+09	4.01872e+09	5.63818e+09	6.05425e+09	4.89027e+09	5.83612e+09	5.58168e+09	6.93485e+09	5.27501e+09	6.92526e+09	4.79705e+09	5.79318e+09	8.06165e+09	5.10973e+09	6.05871e+09	6.95065e+09
P39039	Mannose-binding protein A OS=Mus musculus OX=10090 GN=Mbl1 PE=1 SV=1	Calcium-dependent lectin. Plays a role in the innate immune response by binding mannose, fucose and N-acetylglucosamine moieties on different microorganisms and mediating activation of the lectin complement pathway (By similarity). Binds to late apoptotic cells, as well as to apoptotic blebs and to necrotic cells, but not to early apoptotic cells, facilitating their uptake by macrophages (By simi…	43	9	620	9	239	25.4	7.61	0.737	1.139	0.84	-0.44	0.19	-0.25	0.61484	0.804435	0.939039	1.48687e+08	6.70799e+07	7.41931e+07	5.71092e+07	6.03726e+07	7.29731e+07	4.937e+07	7.81805e+07	1.0737e+08	1.48687e+08	7.29445e+07	9.24363e+07	6.81668e+07	6.20306e+07	9.71685e+07	5.15835e+07	8.11605e+07	1.33698e+08
A0A075B5Y1	Immunoglobulin heavy variable V1-74 OS=Mus musculus OX=10090 GN=Ighv1-74 PE=4 SV=1	-	53	8	176	2	116	12.9	8.88	0.841	1.139	0.958	-0.25	0.19	-0.06	0.830717	0.991918	0.888438	1.0526e+07	7.23525e+06	2.87749e+06	5.51502e+06	1.56398e+07	4.95112e+06	1.37894e+07	6.62282e+06	2.80156e+06	1.0526e+07	7.86781e+06	3.59836e+06	6.61733e+06	1.60693e+07	6.60404e+06	1.44077e+07	6.90726e+06	3.57282e+06
A0A075B5R5	Immunoglobulin heavy variable 4-1 (Fragment) OS=Mus musculus OX=10090 GN=Ighv4-1 PE=1 SV=7	-	68	9	459	4	116	12.9	8.9	1.444	1.138	1.644	0.53	0.19	0.72	0.918177	0.983459	0.973267	1.56847e+08	3.01948e+08	5.91659e+07	8.27975e+07	2.20542e+08	2.26424e+08	1.25858e+08	2.60085e+08	1.10713e+08	1.56944e+08	3.2839e+08	7.37431e+07	9.89157e+07	2.26598e+08	3.0157e+08	1.31501e+08	2.69999e+08	1.37862e+08
A0A087WSN6	Fibronectin OS=Mus musculus OX=10090 GN=Fn1 PE=1 SV=1	-	71	138	3699	1	2296	252.9	6.07	1.008	1.136	1.145	0.01	0.18	0.19	0.968661	0.660088	0.794535	6.77869e+06	7.81166e+06	5.40235e+06	3.91998e+06	6.6506e+06	7.8251e+06	5.06204e+06	5.75057e+06	5.60232e+06	6.77869e+06	8.49461e+06	6.73072e+06	4.67897e+06	6.83324e+06	1.04196e+07	5.289e+06	5.96977e+06	6.97608e+06
Q922U2	Keratin, type II cytoskeletal 5 OS=Mus musculus OX=10090 GN=Krt5 PE=1 SV=1	-	15	9	107	3	580	61.7	7.75	1.208	1.134	1.369	0.27	0.18	0.45	0.795328	0.999462	0.778521	2.49644e+06	3.13324e+06	2.20395e+06	2.54884e+06	3.47651e+06	2.49055e+06	2.27862e+06	1.95262e+06	3.7141e+06	2.49644e+06	3.40717e+06	2.74587e+06	3.04235e+06	3.57198e+06	3.31633e+06	2.4217e+06	2.04279e+06	4.62484e+06
A0A0R4J039	Histidine-rich glycoprotein OS=Mus musculus OX=10090 GN=Hrg PE=1 SV=1	-	53	27	559	27	536	60.4	7.61	0.706	1.133	0.8	-0.5	0.18	-0.32	0.495451	0.645853	0.959441	2.89102e+08	2.81588e+08	1.74059e+08	2.25273e+08	1.98663e+08	1.44571e+08	1.66994e+08	2.45727e+08	2.18604e+08	2.89102e+08	3.06272e+08	2.16858e+08	2.68891e+08	2.04118e+08	1.92592e+08	1.74481e+08	2.55191e+08	2.72209e+08
Q8CG14	Complement C1s-A subcomponent OS=Mus musculus OX=10090 GN=C1sa PE=2 SV=2	C1s B chain is a serine protease that combines with C1q and C1r to form C1, the first component of the classical pathway of the complement system. C1r activates C1s so that it can, in turn, activate C2 and C4 (By similarity). {ECO:0000250}.	52	23	163	15	688	76.8	5.08	0.959	1.132	1.085	-0.06	0.18	0.12	0.300144	0.22437	0.969662	1.86313e+07	2.26564e+07	1.59586e+07	1.22241e+07	1.86981e+07	1.42045e+07	1.74224e+07	1.69144e+07	1.24201e+07	1.86313e+07	2.47001e+07	1.98827e+07	1.46735e+07	1.92116e+07	1.90589e+07	1.82589e+07	1.75592e+07	1.55188e+07
A0A075B5Q0	Immunoglobulin heavy variable 5-6 (Fragment) OS=Mus musculus OX=10090 GN=Ighv5-6 PE=4 SV=1	-	51	5	91	2	117	12.9	8.6	0.956	1.132	1.081	-0.07	0.18	0.11	0.975708	0.99972	0.970366	1.1516e+07	2.34942e+07	7.65384e+06	9.2199e+06	4.09731e+07	6.74776e+06	3.56369e+07	9.80282e+06	5.70132e+06	1.1516e+07	2.55483e+07	9.53582e+06	1.10051e+07	4.20983e+07	8.98508e+06	3.72347e+07	1.01765e+07	7.09935e+06
Q91Y47	Coagulation factor XI OS=Mus musculus OX=10090 GN=F11 PE=2 SV=2	Factor XI triggers the middle phase of the intrinsic pathway of blood coagulation by activating factor IX. {ECO:0000250}.	19	8	29	8	624	69.7	8.25	0.838	1.13	0.947	-0.25	0.18	-0.08	0.421136	0.882956	0.676693	3.63678e+06	4.39192e+06	2.12336e+06	2.02427e+06	2.96639e+06	2.31804e+06	2.98987e+06	2.69242e+06	3.21435e+06	3.63678e+06	4.7759e+06	2.66423e+06	2.43134e+06	3.04785e+06	3.08662e+06	3.21971e+06	2.79504e+06	4.00255e+06
Q9DBD0	Inhibitor of carbonic anhydrase OS=Mus musculus OX=10090 GN=Ica PE=1 SV=1	Inhibitor for carbonic anhydrase 2 (CA2). Does not bind iron ions. {ECO:0000269|PubMed:17511619, ECO:0000269|PubMed:18712936}.	32	13	76	13	700	76.7	7.25	0.915	1.13	1.033	-0.13	0.18	0.05	0.747352	0.781833	0.997827	6.68044e+06	7.39381e+06	6.5757e+06	6.10296e+06	4.49029e+06	5.72837e+06	4.12665e+06	6.80203e+06	7.2758e+06	6.68044e+06	8.05743e+06	8.19258e+06	7.37134e+06	4.75074e+06	7.62769e+06	4.31168e+06	7.13317e+06	9.05991e+06
A0A075B5W3	Immunoglobulin heavy variable 1-53 (Fragment) OS=Mus musculus OX=10090 GN=Ighv1-53 PE=4 SV=1	-	71	15	903	4	117	12.8	8.88	1.051	1.13	1.188	0.07	0.18	0.25	0.863187	0.834108	0.998053	1.5062e+07	9.3499e+07	19434701	1.27275e+07	4.03179e+07	1.91998e+07	3.04285e+07	2.06546e+07	1.72431e+07	1.51484e+07	1.01673e+08	2.44124e+07	1.52907e+07	4.1484e+07	2.56575e+07	3.18189e+07	2.15253e+07	2.16049e+07
P56480	ATP synthase subunit beta, mitochondrial OS=Mus musculus OX=10090 GN=Atp5f1b PE=1 SV=2	Mitochondrial membrane ATP synthase (F(1)F(0) ATP synthase or Complex V) produces ATP from ADP in the presence of a proton gradient across the membrane which is generated by electron transport complexes of the respiratory chain. F-type ATPases consist of two structural domains, F(1) - containing the extramembraneous catalytic core, and F(0) - containing the membrane proton channel, linked togethe…	15	4	4	4	529	56.3	5.34	0.828	1.129	0.934	-0.27	0.17	-0.1	0.589413	0.576154	0.999684	918300	215652	180259	360945	175750	138696	165933	398369	71439.5	918300	295720	298706	452973	195351	247322	264659	444155	180573
P60710	Actin, cytoplasmic 1 OS=Mus musculus OX=10090 GN=Actb PE=1 SV=1	Actin is a highly conserved protein that polymerizes to produce filaments that form cross-linked networks in the cytoplasm of cells (By similarity). Actin exists in both monomeric (G-actin) and polymeric (F-actin) forms, both forms playing key functions, such as cell motility and contraction (By similarity). In addition to their role in the cytoplasmic cytoskeleton, G- and F-actin also localize i…	42	10	61	6	375	41.7	5.48	0.931	1.123	1.046	-0.1	0.17	0.06	0.78733	0.998309	0.757112	2.34999e+06	7.69527e+06	5.2037e+06	4.12163e+06	5.85616e+06	7.24865e+06	2.75993e+06	5.51122e+06	5.43532e+06	2.43634e+06	8.38016e+06	6.48322e+06	5.00432e+06	6.03862e+06	9.73463e+06	3.15866e+06	5.77533e+06	6.79388e+06
A2AQ07	Tubulin beta-1 chain OS=Mus musculus OX=10090 GN=Tubb1 PE=1 SV=1	Tubulin is the major constituent of microtubules. It binds two moles of GTP, one at an exchangeable site on the beta chain and one at a non-exchangeable site on the alpha chain (By similarity). {ECO:0000250}.	6	1	6	1	451	50.4	5.07	1.197	1.118	1.339	0.26	0.16	0.42	0.899267	0.487857	0.294867	275498	363218	219299	276241	259128	316279	235758	289328	177484	275498	394974	273222	329727	266245	421146	246328	300357	221005
O08677	Kininogen-1 OS=Mus musculus OX=10090 GN=Kng1 PE=1 SV=1	(1) Kininogens are inhibitors of thiol proteases; (2) HMW-kininogen plays an important role in blood coagulation by helping to position optimally prekallikrein and factor XI next to factor XII; (3) HMW-kininogen inhibits the thrombin- and plasmin-induced aggregation of thrombocytes; (4) the active peptide bradykinin that is released from HMW-kininogen shows a variety of physiological effects: (4A…	40	23	300	23	661	73.1	6.54	0.976	1.113	1.086	-0.03	0.15	0.12	0.987285	0.963179	0.911112	5.017e+07	6.81526e+07	6.26309e+07	6.10735e+07	4.75756e+07	5.42609e+07	4.50535e+07	6.41409e+07	9.14363e+07	5.02231e+07	7.4111e+07	7.80687e+07	7.28988e+07	4.88821e+07	7.23395e+07	4.70735e+07	6.65857e+07	1.13858e+08
A0A0G2JGY3	Immunoglobulin kappa variable 6-13 (Fragment) OS=Mus musculus OX=10090 GN=Igkv6-13 PE=1 SV=4	-	41	8	431	3	119	13.1	5.96	0.901	1.112	1.002	-0.15	0.15	0	0.962255	0.941391	0.826444	6.21678e+07	6.2096e+07	4.58118e+07	3.99995e+07	5.45266e+07	8.01223e+07	4.65755e+07	6.78819e+07	4.48875e+07	6.22091e+07	6.75249e+07	5.71429e+07	4.78865e+07	5.6024e+07	1.06784e+08	4.8715e+07	7.05564e+07	5.5932e+07
E9QPU1	von Willebrand factor OS=Mus musculus OX=10090 GN=Vwf PE=1 SV=2	-	17	30	112	30	2813	309	5.5	0.32	1.109	0.355	-1.64	0.15	-1.49	0.355236	0.994613	0.397949	1.81089e+07	1.07702e+07	4.88525e+06	2.12908e+06	3.07554e+06	9.8128e+06	9.99227e+06	6.9896e+06	1.2481e+07	1.81901e+07	1.18773e+07	6.60092e+06	3.54343e+06	3.80213e+06	1.33311e+07	1.07058e+07	7.42878e+06	1.564e+07
Q9Z1T2	Thrombospondin-4 OS=Mus musculus OX=10090 GN=Thbs4 PE=1 SV=1	Adhesive glycoprotein that mediates cell-to-cell and cell-to-matrix interactions and is involved in various processes including cellular proliferation, migration, adhesion and attachment, inflammatory response to CNS injury, regulation of vascular inflammation and adaptive responses of the heart to pressure overload and in myocardial function and remodeling. Binds to structural extracellular matr…	41	28	278	26	963	106.3	4.67	0.803	1.109	0.891	-0.32	0.15	-0.17	0.79914	0.999811	0.808911	7.35475e+07	4.30779e+07	2.47581e+07	2.85739e+07	3.9415e+07	2.83499e+07	8.89004e+07	4.08252e+07	2.12019e+07	7.35946e+07	4.70823e+07	3.09224e+07	3.44058e+07	4.05447e+07	3.78179e+07	9.29192e+07	4.24465e+07	2.66231e+07
Q08879-2	Isoform C of Fibulin-1 OS=Mus musculus OX=10090 GN=Fbln1	-	12	5	31	5	685	75.2	5.27	1.159	1.102	1.278	0.21	0.14	0.35	0.560517	0.89175	0.34001	1.03124e+06	1.64157e+06	1148114	1.31283e+06	1.61383e+06	1.5422e+06	754408	1.25014e+06	1.38517e+06	1.03124e+06	1.78509e+06	1.43042e+06	1.56702e+06	1.65815e+06	2.05354e+06	869949	1.29779e+06	1.72482e+06
P03980	Ig heavy chain V region TEPC 1017 OS=Mus musculus OX=10090 PE=4 SV=1	-	29	2	2	2	138	15.6	6.77	0.562	1.1	0.618	-0.83	0.14	-0.69	0.98946	0.994727	0.999083	-	280387	-	-	219222	-	125101	70125.7	-	80112.6	304901	5639.25	44995.7	225242	22347.7	130710	72798.7	20565.2
A0A0R4J0S2	Insulin-like growth factor-binding protein complex acid labile subunit OS=Mus musculus OX=10090 GN=Igfals PE=1 SV=1	-	31	13	34	13	603	66.9	6.6	1.191	1.099	1.31	0.25	0.14	0.39	0.98109	0.992457	0.950851	1.24519e+07	1.09208e+07	1.39816e+07	1.63856e+07	1.03579e+07	1.11326e+07	7.81942e+06	1.08451e+07	1.97708e+07	1.24519e+07	1.19177e+07	1.74195e+07	1.95582e+07	1.06424e+07	1.48336e+07	8.25985e+06	1.13251e+07	2.47122e+07
Q01853	Transitional endoplasmic reticulum ATPase OS=Mus musculus OX=10090 GN=Vcp PE=1 SV=4	Necessary for the fragmentation of Golgi stacks during mitosis and for their reassembly after mitosis. Involved in the formation of the transitional endoplasmic reticulum (tER). The transfer of membranes from the endoplasmic reticulum to the Golgi apparatus occurs via 50-70 nm transition vesicles which derive from part-rough, part-smooth transitional elements of the endoplasmic reticulum (tER). V…	29	15	63	15	806	89.3	5.26	2.955	1.096	3.239	1.56	0.13	1.7	0.0159315	0.720033	0.040032	1.51607e+06	2.91136e+06	2.53919e+06	7.94709e+06	1.0575e+07	6.69205e+06	2.661e+06	1.77581e+06	5.24249e+06	1.79632e+06	3.25094e+06	3.21012e+06	9.48583e+06	1.09074e+07	8.9109e+06	2.92844e+06	2.10702e+06	6.52801e+06
Q3TML0	Protein disulfide-isomerase A6 OS=Mus musculus OX=10090 GN=Pdia6 PE=1 SV=1	-	5	1	1	1	445	48.7	5.19	0.995	1.093	1.087	-0.01	0.13	0.12	0.739442	0.878066	0.469673	188774	145750	141864	229044	171096	126402	198908	155817	95966.9	188774	158492	176746	273393	175795	168312	207826	161757	119499
P46412	Glutathione peroxidase 3 OS=Mus musculus OX=10090 GN=Gpx3 PE=1 SV=2	Protects cells and enzymes from oxidative damage, by catalyzing the reduction of hydrogen peroxide, lipid peroxides and organic hydroperoxide, by glutathione.	29	6	60	6	226	25.4	8.22	0.783	1.091	0.855	-0.35	0.13	-0.23	0.740174	0.913939	0.935047	4.90332e+06	7.04733e+06	7.1176e+06	5.0278e+06	5.34963e+06	5.10038e+06	6.72105e+06	5.08848e+06	5.82868e+06	4.90332e+06	7.66346e+06	8.86772e+06	6.0013e+06	5.49654e+06	6.79149e+06	7.02239e+06	5.28244e+06	7.25794e+06
A0A0A6YXA5	Immunoglobulin heavy variable 1-15 (Fragment) OS=Mus musculus OX=10090 GN=Ighv1-15 PE=4 SV=1	-	55	4	411	3	117	12.9	5.86	0.676	1.091	0.738	-0.56	0.13	-0.44	0.987537	0.999942	0.989163	3.19559e+06	1.76874e+07	7.73856e+06	5.42268e+06	1.25303e+07	4.22577e+06	1.02911e+07	8.51326e+06	4.87065e+06	3.19559e+06	1.92338e+07	9.64138e+06	6.51985e+06	1.29158e+07	5.62689e+06	1.07525e+07	8.83777e+06	6.14178e+06
A0A075B5Y0	Immunoglobulin heavy variable 8-13 OS=Mus musculus OX=10090 GN=Ighv8-13 PE=4 SV=1	-	43	3	28	1	101	11.2	8.48	26.554	1.089	28.914	4.73	0.12	4.85	0.105904	0.955929	0.152753	480435	-	-	1.83233e+06	1.12214e+06	3.08937e+06	-	1.18565e+06	-	480435	82366.2	15279.9	2.18712e+06	1.15296e+06	4.1137e+06	75640.8	1.23084e+06	20155.2
P21614	Vitamin D-binding protein OS=Mus musculus OX=10090 GN=Gc PE=1 SV=2	Involved in vitamin D transport and storage, scavenging of extracellular G-actin, enhancement of the chemotactic activity of C5 alpha for neutrophils in inflammation and macrophage activation. {ECO:0000250|UniProtKB:P02774}.	63	22	243	22	476	53.6	5.5	1.099	1.089	1.196	0.14	0.12	0.26	0.837367	0.981758	0.91945	1.50151e+07	2.62018e+07	2.97533e+07	3.68467e+07	2.1704e+07	2.34072e+07	1.48723e+07	2.51862e+07	3.85743e+07	1.51302e+07	2.85257e+07	3.70693e+07	4.39943e+07	2.23001e+07	3.13419e+07	1.56462e+07	2.61986e+07	4.80332e+07
P29699	Alpha-2-HS-glycoprotein OS=Mus musculus OX=10090 GN=Ahsg PE=1 SV=1	Probably involved in differentiation.	55	11	136	11	345	37.3	6.51	1.142	1.089	1.244	0.19	0.12	0.32	0.992143	0.995454	0.999544	9.90542e+06	1.68505e+07	1.9309e+07	1.76819e+07	1.1301e+07	1.5697e+07	7.14556e+06	1.61582e+07	3.17041e+07	9.91688e+06	1.8336e+07	2.40568e+07	2.11683e+07	1.16987e+07	2.09489e+07	7.47884e+06	1.68337e+07	3.95529e+07
A0A0R4J0F8	Cartilage intermediate layer protein 1 OS=Mus musculus OX=10090 GN=Cilp PE=1 SV=1	-	2	1	6	1	1250	139.6	8.15	0.95	1.087	1.032	-0.07	0.12	0.05	0.974633	0.932682	0.989071	111508	64821.8	40285.3	56084.9	63293.7	55191.8	108975	62469.1	30347.6	111508	70489	50190.9	66944.2	65031.8	73491.4	113861	64850.2	37789.1
Q9JHH6	Carboxypeptidase B2 OS=Mus musculus OX=10090 GN=Cpb2 PE=1 SV=1	Cleaves C-terminal arginine or lysine residues from biologically active peptides such as kinins or anaphylatoxins in the circulation thereby regulating their activities. Down-regulates fibrinolysis by removing C-terminal lysine residues from fibrin that has already been partially degraded by plasmin.	23	7	34	7	422	48.8	7.97	0.914	1.087	0.993	-0.13	0.12	-0.01	0.996134	0.701816	0.74892	2.98974e+06	4.00997e+06	4.63767e+06	3.33253e+06	3.70054e+06	3.69838e+06	2.33957e+06	3.86948e+06	3.6389e+06	3.12799e+06	4.36713e+06	5.80998e+06	3.98988e+06	3.80216e+06	4.94382e+06	2.44447e+06	4.01698e+06	4.62679e+06
Q80YX1-2	Isoform 2 of Tenascin OS=Mus musculus OX=10090 GN=Tnc	-	26	32	146	32	2019	221.7	4.91	0.355	1.078	0.383	-1.49	0.11	-1.39	0.315697	0.982598	0.254152	2.03071e+07	2.07711e+07	9.48976e+06	3.54934e+06	1.64519e+07	5.23513e+06	1.79929e+07	3.59944e+07	7.71144e+06	2.03361e+07	2.26716e+07	1.18745e+07	4.60454e+06	1.70666e+07	7.21957e+06	1.88665e+07	3.75197e+07	9.96169e+06
A0A140T8Q3	Immunoglobulin kappa variable 6-17 (Fragment) OS=Mus musculus OX=10090 GN=Igkv6-17 PE=1 SV=2	-	43	7	388	2	115	12.8	5.81	0.84	1.07	0.899	-0.25	0.1	-0.15	0.983092	0.961687	0.995452	1.74812e+07	4.73178e+07	6.28198e+06	9.45566e+06	3.06797e+07	1.10247e+07	26359800	1.57364e+07	7.99013e+06	1.74812e+07	5.14547e+07	7.82664e+06	1.12865e+07	3.15222e+07	1.46801e+07	2.75417e+07	1.63362e+07	9.9494e+06
A0A075B5K5	Immunoglobulin kappa variable 2-112 OS=Mus musculus OX=10090 GN=Igkv2-112 PE=1 SV=1	-	54	5	45	3	119	13.2	5.4	1.897	1.067	2.024	0.92	0.09	1.02	0.347569	0.998921	0.329943	3.18553e+06	5.14316e+06	1.4666e+06	8.68766e+06	6.03643e+06	2.47005e+06	2.93289e+06	4.49387e+06	1.6907e+06	3.26985e+06	5.60051e+06	1.87837e+06	1.03698e+07	6.20221e+06	3.39564e+06	3.06439e+06	4.66517e+06	2.28002e+06
Q8R0Y6	Cytosolic 10-formyltetrahydrofolate dehydrogenase OS=Mus musculus OX=10090 GN=Aldh1l1 PE=1 SV=1	-	5	3	4	3	902	98.6	5.91	1.879	1.059	1.989	0.91	0.08	0.99	0.150637	0.926476	0.0934166	251783	252935	140456	903500	590739	469920	454164	272380	-	360009	357011	272181	1.07844e+06	670881	625728	541174	337271	123811
P07744	Keratin, type II cytoskeletal 4 OS=Mus musculus OX=10090 GN=Krt4 PE=1 SV=2	-	5	3	23	1	525	56.2	8.15	1.48	1.059	1.568	0.57	0.08	0.65	0.720872	0.718244	0.319776	2.16774e+06	2617549	3236350	3528909	2.58609e+06	3.35315e+06	1.32243e+06	2.58845e+06	2.66813e+06	2.16774e+06	2.84639e+06	4.03213e+06	4.21219e+06	2.65711e+06	4.46493e+06	1.38172e+06	2.68712e+06	3.32239e+06
P01756	Ig heavy chain V region MOPC 104E OS=Mus musculus OX=10090 PE=1 SV=1	-	60	13	285	1	117	13	7.11	0.978	1.057	1.033	-0.03	0.08	0.05	0.829789	0.998042	0.8592	1.4695e+08	1.11531e+08	1.59017e+08	1.04349e+08	1.39898e+08	1.13107e+08	1.2738e+08	1.78834e+08	1.11622e+08	1.46959e+08	1.21282e+08	1.982e+08	1.2459e+08	1.4374e+08	1.50693e+08	1.33132e+08	1.85665e+08	1.39088e+08
Q8VCU2	Glycosyl-phosphatidylinositol-specific phospholipase D OS=Mus musculus OX=10090 GN=Gpld1 PE=1 SV=1	-	21	11	55	11	842	93.6	6.8	1.09	1.056	1.151	0.12	0.08	0.2	0.886663	0.99616	0.921267	1.35973e+06	2.50241e+06	2.74502e+06	3.49663e+06	1.87746e+06	2.21734e+06	1.08258e+06	2.4499e+06	3.78145e+06	1.46359e+06	2.72118e+06	3.50663e+06	4.20148e+06	2.00935e+06	2.96563e+06	1.27679e+06	2.57591e+06	4.7087e+06
Q91VB8	Alpha globin 1 OS=Mus musculus OX=10090 GN=Hba-a1 PE=1 SV=1	-	85	13	800	13	142	15.1	8.22	2.999	1.055	3.164	1.58	0.08	1.66	0.0896089	0.922679	0.146343	8.63595e+07	1.33479e+08	2.10724e+08	4.22827e+08	3.18519e+08	3.26859e+08	1.07054e+08	1.32417e+08	2.70988e+08	8.64365e+07	1.45149e+08	2.62539e+08	5.04696e+08	3.27267e+08	4.35234e+08	1.11938e+08	1.37552e+08	3.37437e+08
P58774	Tropomyosin beta chain OS=Mus musculus OX=10090 GN=Tpm2 PE=1 SV=1	Binds to actin filaments in muscle and non-muscle cells. Plays a central role, in association with the troponin complex, in the calcium dependent regulation of vertebrate striated muscle contraction. Smooth muscle contraction is regulated by interaction with caldesmon. In non-muscle cells is implicated in stabilizing cytoskeleton actin filaments. The non-muscle isoform may have a role in agonist-…	7	2	2	2	284	32.8	4.7	1.06	1.051	1.114	0.08	0.07	0.16	0.618618	0.995942	0.66729	60156.6	695772	81422.4	129775	-	80790.8	-	-	318579	60156.6	756602	101443	154902	19987	107578	95584.9	96539.9	396698
P07309	Transthyretin OS=Mus musculus OX=10090 GN=Ttr PE=1 SV=1	Thyroid hormone-binding protein. Probably transports thyroxine from the bloodstream to the brain.	58	5	93	5	147	15.8	6.16	1.107	1.05	1.162	0.15	0.07	0.22	0.50391	0.738385	0.907877	5.61034e+06	1.55293e+07	1.14014e+07	2.38311e+07	1.15108e+07	1.1809e+07	1.06218e+07	1.30374e+07	1.73572e+07	5.61034e+06	1.6887e+07	1.42048e+07	2.84454e+07	1.18269e+07	1.57244e+07	1.1098e+07	1.35344e+07	2.16134e+07
Q01339	Beta-2-glycoprotein 1 OS=Mus musculus OX=10090 GN=Apoh PE=1 SV=1	Binds to various kinds of negatively charged substances such as heparin, phospholipids, and dextran sulfate. May prevent activation of the intrinsic blood coagulation cascade by binding to phospholipids on the surface of damaged cells.	64	29	1147	29	345	38.6	8.22	1.213	1.045	1.268	0.28	0.06	0.34	0.999242	0.807413	0.82661	8.01488e+08	4.99523e+08	4.1757e+08	5.5216e+08	2.98845e+08	8.10162e+08	3.88585e+08	5.00611e+08	4.60092e+08	8.01523e+08	5.43196e+08	5.20272e+08	6.59159e+08	3.07083e+08	1.07878e+09	4.06172e+08	5.1975e+08	5.7294e+08
O88947	Coagulation factor X OS=Mus musculus OX=10090 GN=F10 PE=1 SV=1	Factor Xa is a vitamin K-dependent glycoprotein that converts prothrombin to thrombin in the presence of factor Va, calcium and phospholipid during blood clotting.	6	3	18	3	481	54	5.66	1.325	1.045	1.385	0.41	0.06	0.47	0.999996	0.828983	0.827619	6.00327e+07	5.70025e+07	8.27998e+07	6.87902e+07	4.87117e+07	7.03159e+07	3.88713e+07	5.71149e+07	7.62379e+07	6.00327e+07	6.19861e+07	1.03159e+08	8.21096e+07	5.00494e+07	9.36301e+07	4.06141e+07	5.9292e+07	9.49323e+07
A0A0B4J1M0	Immunoglobulin heavy variable 1-77 OS=Mus musculus OX=10090 GN=Ighv1-77 PE=1 SV=1	-	80	11	771	2	98	10.7	9.22	0.98	1.044	1.022	-0.03	0.06	0.03	0.475955	0.526356	0.99481	2.41462e+06	7.68597e+06	2.20901e+06	1.32491e+06	2.80729e+06	2.02463e+06	3.27561e+06	2.54027e+06	1.2317e+06	2.41462e+06	8.35794e+06	2.75218e+06	1.58144e+06	2.88439e+06	2.69592e+06	3.42248e+06	2.6371e+06	1.53373e+06
E9PVD2	Inter alpha-trypsin inhibitor, heavy chain 4 OS=Mus musculus OX=10090 GN=Itih4 PE=1 SV=1	-	45	28	238	28	941	104.5	6.4	0.845	1.042	0.88	-0.24	0.06	-0.18	0.916122	0.686508	0.89551	3.54185e+07	3.92625e+07	4.10843e+07	2.78658e+07	3.51066e+07	3.64873e+07	2.05389e+07	3.94623e+07	3.84769e+07	3.55083e+07	4.26998e+07	5.12251e+07	3.32613e+07	3.60706e+07	4.8668e+07	2.15836e+07	4.09665e+07	4.79119e+07
A0A0B4J1J1	Immunoglobulin kappa chain variable 5-45 (Fragment) OS=Mus musculus OX=10090 GN=Igkv5-45 PE=1 SV=1	-	39	4	66	2	115	12.7	7.28	0.959	1.036	0.994	-0.06	0.05	-0.01	0.915368	0.772376	0.953116	1.23872e+06	1.44333e+07	2.15416e+06	1.45715e+06	2.50579e+06	3.40084e+06	2.47912e+06	4.64061e+06	651925	1.23872e+06	1.56952e+07	2.68383e+06	1.73928e+06	2.57461e+06	4.52844e+06	2.59027e+06	4.8175e+06	811784
G3X8T9	Serine protease inhibitor A3N OS=Mus musculus OX=10090 GN=Serpina3n PE=1 SV=1	-	33	12	192	9	418	46.7	5.82	0.53	1.036	0.549	-0.92	0.05	-0.87	0.967894	0.915593	0.800853	1.3747e+06	6.65742e+06	1.0637e+07	3.10133e+06	3.62274e+06	4.62346e+06	2.44795e+06	6.6547e+06	1.47282e+07	1.57836e+06	7.40775e+06	1.33306e+07	3.92264e+06	3.86132e+06	6.18048e+06	2.75847e+06	7.15139e+06	1.83398e+07
Q9R1P1	Proteasome subunit beta type-3 OS=Mus musculus OX=10090 GN=Psmb3 PE=1 SV=1	Non-catalytic component of the 20S core proteasome complex involved in the proteolytic degradation of most intracellular proteins. This complex plays numerous essential roles within the cell by associating with different regulatory particles. Associated with two 19S regulatory particles, forms the 26S proteasome and thus participates in the ATP-dependent degradation of ubiquitinated proteins. The…	9	1	2	1	205	22.9	6.55	1.432	1.036	1.484	0.52	0.05	0.57	0.999103	0.954092	0.941123	29367.1	82173.6	38472.5	-	85636.4	51533.6	71806.7	44556.4	18470.1	29367.1	89357.8	47932.4	22178.8	87988.1	68620.4	75026.2	46254.8	22999.2
P49182	Heparin cofactor 2 OS=Mus musculus OX=10090 GN=Serpind1 PE=1 SV=1	Thrombin inhibitor activated by the glycosaminoglycans, heparin or dermatan sulfate. In the presence of the latter, HC-II becomes the predominant thrombin inhibitor in place of antithrombin III (AT). Also inhibits chymotrypsin, but in a glycosaminoglycan-independent manner.	5	2	7	2	478	54.5	7.34	1.093	1.031	1.127	0.13	0.04	0.17	0.608061	0.619398	0.999776	-	361402	459132	518291	279264	259762	264014	367072	610624	44667.8	392999	572026	618644	313947	429622	275851	381064	760357
P70375	Coagulation factor VII OS=Mus musculus OX=10090 GN=F7 PE=1 SV=1	Initiates the extrinsic pathway of blood coagulation. Serine protease that circulates in the blood in a zymogen form. Factor VII is converted to factor VIIa by factor Xa, factor XIIa, factor IXa, or thrombin by minor proteolysis. In the presence of tissue factor and calcium ions, factor VIIa then converts factor X to factor Xa by limited proteolysis. Factor VIIa will also convert factor IX to fac…	5	2	2	2	446	50.2	6.64	0.755	1.03	0.778	-0.41	0.04	-0.36	0.353964	0.634611	0.845946	456420	335117	178630	150445	108072	167186	389291	129054	284016	456420	364416	308677	275164	173446	287011	406745	155606	353660
P19221	Prothrombin OS=Mus musculus OX=10090 GN=F2 PE=1 SV=1	Thrombin, which cleaves bonds after Arg and Lys, converts fibrinogen to fibrin and activates factors V, VII, VIII, XIII, and, in complex with thrombomodulin, protein C. Functions in blood homeostasis, inflammation and wound healing (By similarity). {ECO:0000250}.	50	30	392	30	618	70.2	6.43	1.225	1.029	1.261	0.29	0.04	0.33	0.276251	0.861237	0.142497	7.41795e+07	8.96959e+07	6.86145e+07	9.35262e+07	9.08671e+07	7.86611e+07	6.41271e+07	8.00405e+07	7.48925e+07	7.41795e+07	9.75377e+07	8.5486e+07	1.11635e+08	9.33624e+07	1.04742e+08	6.70023e+07	8.30915e+07	9.3257e+07
Q921I1	Serotransferrin OS=Mus musculus OX=10090 GN=Tf PE=1 SV=1	Transferrins are iron binding transport proteins which can bind two Fe(3+) ions in association with the binding of an anion, usually bicarbonate. It is responsible for the transport of iron from sites of absorption and heme degradation to those of storage and utilization. Serum transferrin may also have a further role in stimulating cell proliferation.	70	47	1035	47	697	76.7	7.18	1.378	1.027	1.414	0.46	0.04	0.5	0.991141	0.992679	0.96823	2.81767e+08	3.00124e+08	3.68156e+08	3.76904e+08	2.18804e+08	3.60801e+08	1.77234e+08	3.06341e+08	5.05913e+08	2.81812e+08	3.26525e+08	4.5868e+08	4.49882e+08	2.24863e+08	4.8043e+08	1.8529e+08	3.18094e+08	6.29968e+08
Q60590	Alpha-1-acid glycoprotein 1 OS=Mus musculus OX=10090 GN=Orm1 PE=1 SV=1	Functions as transport protein in the blood stream. Binds various ligands in the interior of its beta-barrel domain (By similarity). Appears to function in modulating the activity of the immune system during the acute-phase reaction. {ECO:0000250}.	12	2	26	2	207	23.9	5.85	1.095	1.027	1.125	0.13	0.04	0.17	0.998632	0.864874	0.840716	1.3837e+06	1.93682e+06	2.8436e+06	1.93194e+06	1.30956e+06	2.80239e+06	211185	1.97504e+06	4.18812e+06	1.3837e+06	2.10615e+06	3.54281e+06	2.306e+06	1.34552e+06	3.73157e+06	292378	2.05032e+06	5.21509e+06
P07724	Albumin OS=Mus musculus OX=10090 GN=Alb PE=1 SV=3	Binds water, Ca(2+), Na(+), K(+), fatty acids, hormones, bilirubin and drugs. Its main function is the regulation of the colloidal osmotic pressure of blood. Major zinc transporter in plasma, typically binds about 80% of all plasma zinc (By similarity). Major calcium and magnesium transporter in plasma, binds approximately 45% of circulating calcium and magnesium in plasma (By similarity). Potent…	76	92	4533	92	608	68.6	6.07	1.511	1.026	1.55	0.6	0.04	0.63	0.948517	0.958843	0.83133	4.47291e+09	4.52047e+09	6.37648e+09	6.2226e+09	3.94175e+09	6.41369e+09	2.37265e+09	4.61471e+09	8.37482e+09	4.47315e+09	4.91583e+09	7.94447e+09	7.42763e+09	4.05041e+09	8.54026e+09	2.47955e+09	4.79088e+09	1.04285e+10
P02816	Prolactin-inducible protein homolog OS=Mus musculus OX=10090 GN=Pip PE=2 SV=3	-	18	2	3	2	146	16.8	4.78	0.69	1.025	0.708	-0.54	0.04	-0.5	0.897903	0.991289	0.945614	200882	74785	38838.4	-	164565	-	28842.9	242037	-	200882	81323.2	48388.3	31509.1	169084	56122.2	30136.1	251263	79315.3
A0A0B4J1H7	Immunoglobulin kappa variable 1-135 (Fragment) OS=Mus musculus OX=10090 GN=Igkv1-135 PE=4 SV=1	-	66	10	365	9	120	13.3	7.12	0.972	1.024	0.995	-0.04	0.03	-0.01	0.710442	0.701706	0.999869	9.57436e+07	1.32545e+08	1.84718e+07	7.69692e+07	1.20238e+08	6.98854e+07	1.48496e+08	7.16853e+07	7.50994e+07	9.57436e+07	1.44133e+08	2.30371e+07	9.18722e+07	1.2354e+08	9.3057e+07	1.55154e+08	7.44771e+07	9.35146e+07
A0A0B4J1I0	Immunoglobulin kappa variable 1-110 (Fragment) OS=Mus musculus OX=10090 GN=Igkv1-110 PE=4 SV=5	-	56	6	197	3	119	13.1	8.91	0.703	1.021	0.718	-0.51	0.03	-0.48	0.999132	0.938849	0.951851	3.11454e+07	4.89136e+07	1.23702e+07	1.46089e+07	6.15829e+07	1.64664e+07	2.9183e+07	3.17871e+07	1.2571e+07	3.11918e+07	5.319e+07	1.55024e+07	1.74806e+07	6.3365e+07	2.19383e+07	3.05612e+07	3.30271e+07	1.56651e+07
Q91XL1	Leucine-rich HEV glycoprotein OS=Mus musculus OX=10090 GN=Lrg1 PE=1 SV=1	-	8	2	14	2	342	37.4	6.61	0.995	1.02	1.014	-0.01	0.03	0.02	0.973288	0.996026	0.949756	285331	742961	1.2154e+06	689039	346777	603735	310477	763353	1.2676e+06	285331	807917	1.51425e+06	822452	356301	803913	324397	792450	1.57843e+06
P32261	Antithrombin-III OS=Mus musculus OX=10090 GN=Serpinc1 PE=1 SV=1	Most important serine protease inhibitor in plasma that regulates the blood coagulation cascade. AT-III inhibits thrombin, matriptase-3/TMPRSS7, as well as factors IXa, Xa and XIa. Its inhibitory activity is greatly enhanced in the presence of heparin (By similarity). {ECO:0000250}.	37	13	107	13	465	52	6.46	1.355	1.017	1.378	0.44	0.02	0.46	0.612874	0.949057	0.786455	5.84289e+06	1.15517e+07	9.85255e+06	1.85273e+07	8.11972e+06	1.24896e+07	5.56964e+06	1.16259e+07	1.51693e+07	5.88e+06	1.26479e+07	1.22752e+07	2.21146e+07	8.45894e+06	1.66307e+07	5.88936e+06	1.2069e+07	1.8889e+07
Q61704	Inter-alpha-trypsin inhibitor heavy chain H3 OS=Mus musculus OX=10090 GN=Itih3 PE=1 SV=3	May act as a carrier of hyaluronan in serum or as a binding protein between hyaluronan and other matrix protein, including those on cell surfaces in tissues to regulate the localization, synthesis and degradation of hyaluronan which are essential to cells undergoing biological processes. {ECO:0000250}.	5	3	9	3	889	99.3	6.05	0.552	1.016	0.561	-0.86	0.02	-0.84	0.565678	0.966304	0.436564	646140	1.67388e+06	1.13791e+06	655299	748800	770194	844460	1.34417e+06	1.37253e+06	646140	1.82023e+06	1.41771e+06	782180	769363	1.02556e+06	882321	1.39541e+06	1.7091e+06
P01749	Ig heavy chain V region 3 OS=Mus musculus OX=10090 GN=Ighv1-61 PE=1 SV=1	-	55	11	811	2	117	13	7.87	1.075	1.016	1.093	0.1	0.02	0.13	0.850091	0.888681	0.59354	4.0707e+06	8.32265e+06	2.99049e+06	1.2924e+07	4.29477e+06	3.1027e+06	4.52443e+06	3.83164e+06	3.24363e+06	4.10454e+06	9.05028e+06	3.785e+06	1.54264e+07	4.41271e+06	4.13144e+06	4.8016e+06	4.02404e+06	4.03901e+06
P11859	Angiotensinogen OS=Mus musculus OX=10090 GN=Agt PE=1 SV=1	Essential component of the renin-angiotensin system (RAS), a potent regulator of blood pressure, body fluid and electrolyte homeostasis.; FUNCTION: [Angiotensin-2]: acts directly on vascular smooth muscle as a potent vasoconstrictor, affects cardiac contractility and heart rate through its action on the sympathetic nervous system, and alters renal sodium and water absorption through its ability t…	8	3	6	3	477	52	5.44	1.434	1.015	1.456	0.52	0.02	0.54	0.727845	0.989427	0.803873	206928	564577	800220	737756	530740	844499	229743	582469	1.03827e+06	243819	613936	996984	880602	545315	1.12451e+06	240044	604671	1.29287e+06
P84751	Ig heavy chain Mem5 (Fragment) OS=Mus musculus OX=10090 PE=1 SV=1	Anti-influenza H3N2 neuraminidase antibody. {ECO:0000269|PubMed:12414967}.	57	18	100	4	237	25.3	7.87	1.589	1.013	1.608	0.67	0.02	0.69	0.628577	0.714716	0.260625	1.42034e+07	3.59758e+07	9.44755e+06	1.50657e+07	5.11969e+07	1.69054e+07	1.34347e+07	1.51728e+07	8.75014e+06	1.42856e+07	3.91211e+07	1.18217e+07	1.80692e+07	5.26028e+07	2.26929e+07	1.41086e+07	1.58494e+07	1.09226e+07
E9QM92	Hyaluronan-binding protein 2 OS=Mus musculus OX=10090 GN=Habp2 PE=1 SV=1	-	16	5	16	5	554	61.8	6.29	0.916	1.012	0.927	-0.13	0.02	-0.11	0.963865	0.67306	0.816133	500943	1.05184e+06	795322	978431	889232	456929	1.15643e+06	949321	767342	587245	1.14381e+06	997738	1.16788e+06	913652	737501	1.20828e+06	985506	969116
Q61703	Inter-alpha-trypsin inhibitor heavy chain H2 OS=Mus musculus OX=10090 GN=Itih2 PE=1 SV=1	May act as a carrier of hyaluronan in serum or as a binding protein between hyaluronan and other matrix protein, including those on cell surfaces in tissues to regulate the localization, synthesis and degradation of hyaluronan which are essential to cells undergoing biological processes. {ECO:0000250}.	33	22	295	22	946	105.9	7.27	1.145	1.011	1.158	0.2	0.02	0.21	0.509121	0.928353	0.337946	3.83079e+07	4.67621e+07	4.679e+07	4.61146e+07	5.82599e+07	4.37354e+07	3.3812e+07	5.22003e+07	4.03823e+07	3.83079e+07	5.08504e+07	5.82951e+07	5.50434e+07	5.98599e+07	5.82365e+07	3.5328e+07	5.419e+07	5.02845e+07
Q91WP0	Mannan-binding lectin serine protease 2 OS=Mus musculus OX=10090 GN=Masp2 PE=1 SV=1	Serum protease that plays an important role in the activation of the complement system via mannose-binding lectin. After activation by auto-catalytic cleavage it cleaves C2 and C4, leading to their activation and to the formation of C3 convertase (By similarity). {ECO:0000250}.	40	21	155	21	685	75.5	6.07	1.104	1	1.103	0.14	0	0.14	0.732812	0.995771	0.781201	2.73079e+07	3.01771e+07	1.8604e+07	2.53252e+07	3.43773e+07	1.94595e+07	3.00512e+07	2.39744e+07	2.19975e+07	2.73917e+07	3.28154e+07	2.31785e+07	3.02288e+07	3.53214e+07	2.59256e+07	3.14823e+07	2.4946e+07	2.73997e+07
P01869	Ig gamma-1 chain C region, membrane-bound form OS=Mus musculus OX=10090 GN=Ighg1 PE=1 SV=2	-	48	24	899	1	393	43.4	6.44	0.989	0.998	0.987	-0.02	0	-0.02	0.711296	0.935795	0.51705	-	-	-	1.3061e+06	-	-	-	-	-	63184.9	92984.9	54065.7	1.55899e+06	39030.5	62491.1	19949.4	63314	86270.6
Q497I4	Keratin, type I cuticular Ha5 OS=Mus musculus OX=10090 GN=Krt35 PE=1 SV=1	-	8	4	29	1	455	50.5	4.97	0.479	0.986	0.473	-1.06	-0.02	-1.08	0.758994	0.684258	0.322951	-	-	-	-	-	-	-	1244897	-	24303	73233.3	36547.6	26358.3	17514.3	13257.8	37061.5	1.29235e+06	22276.8
A0A140T8P1	Immunoglobulin kappa variable 6-14 (Fragment) OS=Mus musculus OX=10090 GN=Igkv6-14 PE=4 SV=2	-	37	7	420	2	115	12.8	6.51	0.592	0.979	0.58	-0.76	-0.03	-0.79	0.503112	0.830405	0.255498	2.32602e+06	3.40972e+06	753073	548838	1.71579e+06	984360	2.27484e+06	1.60232e+06	4141452	2.32602e+06	3.70782e+06	1.01275e+06	655105	1.76291e+06	1.37766e+06	2.37684e+06	1.6634e+06	5.15698e+06
Q9DBB9	Carboxypeptidase N subunit 2 OS=Mus musculus OX=10090 GN=Cpn2 PE=1 SV=2	The 83 kDa subunit binds and stabilizes the catalytic subunit at 37 degrees Celsius and keeps it in circulation. Under some circumstances it may be an allosteric modifier of the catalytic subunit (By similarity). {ECO:0000250}.	29	12	73	12	547	60.4	5.88	1.269	0.973	1.235	0.34	-0.04	0.3	0.36331	0.615748	0.872628	2.12192e+06	3.23097e+06	2.66464e+06	4.9182e+06	4.0415e+06	2.62762e+06	2.49612e+06	3.23524e+06	5.11261e+06	2.13786e+06	3.60544e+06	3.31984e+06	5.87048e+06	4.21447e+06	3.58159e+06	2.6466e+06	3.41305e+06	6.43387e+06
F7BUB8	Protein 4.1 (Fragment) OS=Mus musculus OX=10090 GN=Epb41 PE=1 SV=1	-	6	1	2	1	250	27.9	5.45	1.567	0.973	1.525	0.65	-0.04	0.61	0.409518	0.695887	0.855531	-	55482.9	67874.9	102422	95209.4	307607	-	-	314330	78016	60333.6	84564.5	122253	97824.1	409599	80140.3	58399.2	391407
A0A0B4J1K5	Immunoglobulin lambda variable 3 (Fragment) OS=Mus musculus OX=10090 GN=Iglv3 PE=4 SV=1	-	52	3	19	3	122	13.4	5.76	0.955	0.972	0.928	-0.07	-0.04	-0.11	0.716682	0.761395	0.99647	1.27287e+06	8.19342e+06	878875	1.72763e+06	1.14276e+06	913368	2.23213e+06	1.26202e+06	893940	1.27287e+06	8.90975e+06	1.09498e+06	2.06214e+06	1.17414e+06	1.21621e+06	2.33221e+06	1.31012e+06	1.11314e+06
Q9R098	Hepatocyte growth factor activator OS=Mus musculus OX=10090 GN=Hgfac PE=1 SV=1	Activates hepatocyte growth factor (HGF) by converting it from a single chain to a heterodimeric form. {ECO:0000250}.	6	2	9	2	653	70.5	7.03	0.935	0.97	0.907	-0.1	-0.04	-0.14	0.771064	0.968484	0.635042	587679	387120	440070	560223	498674	103080	376521	544310	645413	587679	420965	548278	668695	512369	177807	393402	565057	803675
P01672	Ig kappa chain V-III region PC 7940 OS=Mus musculus OX=10090 PE=1 SV=1	-	60	8	200	3	111	12	7.37	4.902	0.966	4.734	2.29	-0.05	2.24	0.779062	0.982444	0.870261	-	693379	29062.1	672760	1.14527e+06	40540.1	1.20732e+06	28499.6	100592	190060	808001	140952	931739	1.22389e+06	128007	1.30928e+06	196825	138247
A0A075B664	Immunoglobulin lambda variable 2 OS=Mus musculus OX=10090 GN=Iglv2 PE=1 SV=1	-	56	5	65	3	116	12.2	5.74	1.835	0.965	1.77	0.88	-0.05	0.82	0.254776	0.973438	0.332914	2.19146e+07	1.74261e+07	1.12611e+07	5.26362e+07	3.39435e+07	1.21855e+07	1.88185e+07	1.96304e+07	1.45687e+07	2.19146e+07	1.90092e+07	1.40301e+07	6.28277e+07	3.48757e+07	1.62257e+07	1.97036e+07	2.03787e+07	1.82284e+07
P26262	Plasma kallikrein OS=Mus musculus OX=10090 GN=Klkb1 PE=1 SV=2	The enzyme cleaves Lys-Arg and Arg-Ser bonds. It activates, in a reciprocal reaction, factor XII after its binding to a negatively charged surface. It also releases bradykinin from HMW kininogen and may also play a role in the renin-angiotensin system by converting prorenin into renin.	40	19	173	19	638	71.3	8.02	1.059	0.963	1.02	0.08	-0.05	0.03	0.94392	0.648621	0.827924	2.64849e+07	2.68055e+07	2.16506e+07	2.42808e+07	2.54974e+07	2.14511e+07	2.68046e+07	2.91304e+07	2.21735e+07	2.64849e+07	2.91491e+07	2.69742e+07	2.89821e+07	2.62077e+07	2.85635e+07	2.80064e+07	3.02408e+07	2.76107e+07
P01643	Ig kappa chain V-V region MOPC 173 OS=Mus musculus OX=10090 PE=1 SV=1	-	86	15	267	8	108	11.8	9.1	0.627	0.962	0.603	-0.67	-0.06	-0.73	0.809683	0.989592	0.877529	1.28191e+08	1.70242e+08	7.81009e+07	6.7263e+07	1.84672e+08	5.90028e+07	1.8044e+08	1.28364e+08	6.39781e+07	1.28191e+08	1.85126e+08	9.74679e+07	8.03624e+07	1.89744e+08	7.86414e+07	1.8853e+08	1.33257e+08	7.97429e+07
P01650	Ig kappa chain V-V region UPC 61 OS=Mus musculus OX=10090 PE=1 SV=1	-	38	4	16	2	108	11.8	5.34	7.035	0.961	6.763	2.81	-0.06	2.76	0.216263	0.972597	0.162747	-	1.06522e+06	-	655790	1.39318e+06	924232	-	586379	-	140315	1.20116e+06	174940	782766	1.5081e+06	1.23067e+06	181973	634775	161240
O89020	Afamin OS=Mus musculus OX=10090 GN=Afm PE=1 SV=2	Functions as carrier for hydrophobic molecules in body fluids. Essential for the solubility and activity of lipidated Wnt family members, including WNT1, WNT2B, WNT3, WNT3A, WNT5A, WNT7A, WNT7B, WNT8, WNT9A, WNT9B, WNT10A and WNT10B. Binds vitamin E. May transport vitamin E in body fluids under conditions where the lipoprotein system is not sufficient. May be involved in the transport of vitamin …	19	8	23	8	608	69.3	5.78	1.549	0.961	1.488	0.63	-0.06	0.57	0.900814	0.993877	0.941087	878505	744591	1.40713e+06	2.05344e+06	878058	1.04998e+06	426831	857751	3.17794e+06	968105	928202	1.79504e+06	2.45103e+06	939328	1.49922e+06	485855	1.00736e+06	3.9572e+06
G3X8Q5	Ceruloplasmin OS=Mus musculus OX=10090 GN=Cp PE=1 SV=1	-	30	23	159	23	1085	124.1	5.88	1.05	0.958	1.006	0.07	-0.06	0.01	0.444765	0.667367	0.911116	6.38743e+06	1.59886e+07	1.16711e+07	1.28062e+07	1.45906e+07	1.49656e+07	1.45785e+07	1.34353e+07	1.25695e+07	6.58681e+06	1.7444e+07	1.45975e+07	1.5322e+07	1.49913e+07	1.99277e+07	1.52322e+07	1.39475e+07	1.56517e+07
L7N239	Immunoglobulin kappa chain variable 4-71 OS=Mus musculus OX=10090 GN=Igkv4-71 PE=4 SV=1	-	46	7	162	1	96	10.3	7.11	0.394	0.948	0.373	-1.34	-0.08	-1.42	0.964753	0.939894	0.82886	-	569687	599491	477873	122148	183189	625551	3284805	-	91629.5	619493	746899	570400	125502	243928	653598	3.41001e+06	61199.2
P01636	Ig kappa chain V-V region MOPC 149 OS=Mus musculus OX=10090 PE=1 SV=1	-	78	10	130	4	108	12	7.28	2.889	0.944	2.728	1.53	-0.08	1.45	0.327666	0.715722	0.734918	4.68299e+07	5.38547e+07	1.40826e+07	2.38463e+08	1.31941e+08	2.83964e+07	1.79453e+08	4.77998e+07	2.38055e+07	4.69387e+07	5.86591e+07	1.76298e+07	2.8469e+08	1.35599e+08	3.78949e+07	1.87588e+08	4.97127e+07	2.96539e+07
P21550	Beta-enolase OS=Mus musculus OX=10090 GN=Eno3 PE=1 SV=3	Appears to have a function in striated muscle development and regeneration.	12	4	5	3	434	47	7.18	1.631	0.942	1.537	0.71	-0.09	0.62	0.939278	0.812338	0.956179	-	2.15782e+06	87715.7	219268	378779	78271.6	-	63060.7	191711	126133	2.34647e+06	262803	428671	433021	192358	185658	278956	357234
Q3UV17	Keratin, type II cytoskeletal 2 oral OS=Mus musculus OX=10090 GN=Krt76 PE=1 SV=1	Probably contributes to terminal cornification. {ECO:0000250|UniProtKB:Q01546}.	6	4	22	1	594	62.8	8.43	4.327	0.936	4.05	2.11	-0.1	2.02	0.466075	0.998961	0.488007	-	-	-	-	-	4.6991e+06	-	-	-	18750.8	21335.4	64284	14379.8	92326.3	6.25716e+06	21061.9	65388.3	22796.4
Q9QUM9	Proteasome subunit alpha type-6 OS=Mus musculus OX=10090 GN=Psma6 PE=1 SV=1	Component of the 20S core proteasome complex involved in the proteolytic degradation of most intracellular proteins. This complex plays numerous essential roles within the cell by associating with different regulatory particles. Associated with two 19S regulatory particles, forms the 26S proteasome and thus participates in the ATP-dependent degradation of ubiquitinated proteins. The 26S proteasom…	9	2	4	2	246	27.4	6.76	1.876	0.933	1.75	0.91	-0.1	0.81	0.56685	0.994193	0.624166	263639	1.35584e+06	413124	710121	956669	725290	824368	531649	386543	263639	1.47438e+06	514706	847616	982941	965771	861328	551914	481328
Q9QWL7	Keratin, type I cytoskeletal 17 OS=Mus musculus OX=10090 GN=Krt17 PE=1 SV=3	Type I keratin involved in the formation and maintenance of various skin appendages, specifically in determining shape and orientation of hair (PubMed:14714564, PubMed:16702408). Required for the correct growth of hair follicles, in particular for the persistence of the anagen (growth) state (PubMed:16702408). Modulates the function of TNF-alpha in the specific context of hair cycling. Regulates …	22	11	72	4	433	48.1	5.06	1.824	0.93	1.696	0.87	-0.11	0.76	0.317771	0.982771	0.390864	1.6618e+06	3.86408e+06	1.92945e+06	3.89063e+06	1.1579e+07	1.82529e+06	3040068	2.40278e+06	2.0045e+06	1.95069e+06	4.23203e+06	2.5846e+06	4.71443e+06	1.1897e+07	2.65462e+06	3.4372e+06	2.77282e+06	2.78007e+06
E9QP56	Apolipoprotein C-III OS=Mus musculus OX=10090 GN=Apoc3 PE=1 SV=1	-	43	3	95	3	137	15.2	5.57	1.344	0.929	1.248	0.43	-0.11	0.32	0.974558	0.537796	0.428028	1.4879e+07	2.97414e+07	1.15274e+07	2.16533e+07	1.54813e+07	1.50136e+07	1.56764e+07	1.54343e+07	8.48064e+06	1.4879e+07	3.23416e+07	1.43618e+07	2.58459e+07	1.59423e+07	1.99916e+07	1.63793e+07	1.60227e+07	1.06318e+07
A0A140T8P3	Immunoglobulin kappa chain variable 15-103 (Fragment) OS=Mus musculus OX=10090 GN=Igkv15-103 PE=4 SV=2	-	28	3	50	3	115	12.5	7.8	0.557	0.923	0.515	-0.84	-0.12	-0.96	0.7061	0.945652	0.874524	8.21092e+06	4.29638e+07	5.93498e+06	2.88114e+06	2.21829e+07	3.43772e+06	3.17743e+07	4.12538e+06	7.14299e+06	8.21092e+06	4.67201e+07	7.39432e+06	3.439e+06	2.27921e+07	4.57754e+06	3.31989e+07	4.28263e+06	8.89454e+06
P11680	Properdin OS=Mus musculus OX=10090 GN=Cfp PE=1 SV=2	A positive regulator of the alternate pathway of complement (PubMed:28264884). It binds to and stabilizes the C3- and C5-convertase enzyme complexes (By similarity). Inhibits CFI-CFH mediated degradation of Inhibits CFI-CFH mediated degradation of Complement C3 beta chain (C3b) (By similarity). {ECO:0000250|UniProtKB:P27918, ECO:0000269|PubMed:28264884}.	46	22	885	22	464	50.3	7.84	0.826	0.923	0.763	-0.27	-0.11	-0.39	0.981557	0.996393	0.962263	6.40388e+08	3.872e+08	2.70815e+08	2.91537e+08	3.37207e+08	4.85721e+08	4.36369e+08	3.1667e+08	5.21669e+08	6.40388e+08	4.21052e+08	3.37405e+08	3.47985e+08	3.46467e+08	6.46769e+08	4.55934e+08	3.28741e+08	6.49588e+08
Q8BTY5	Proteasome subunit beta type-5 OS=Mus musculus OX=10090 GN=Psmb5 PE=1 SV=1	-	8	1	1	1	177	18.9	5.29	1.088	0.921	1.002	0.12	-0.12	0	0.672866	0.864175	0.933193	-	-	-	-	178188	-	-	-	-	4864.13	85381.5	54317.9	23568.7	183081	59118.2	72344.5	58982.9	22326.9
A0A0A6YYE5	Immunoglobulin kappa variable 4-78 (Fragment) OS=Mus musculus OX=10090 GN=Igkv4-78 PE=4 SV=2	-	46	10	226	1	119	12.8	7.94	0.536	0.921	0.493	-0.9	-0.12	-1.02	0.803625	0.959872	0.651338	-	814606	-	-	-	-	90066.6	713042	-	86693.6	885825	7216.28	46431	49528.5	15623.7	94104.8	740221	25534
P15508	Spectrin beta chain, erythrocytic OS=Mus musculus OX=10090 GN=Sptb PE=1 SV=4	Spectrin is the major constituent of the cytoskeletal network underlying the erythrocyte plasma membrane. It associates with band 4.1 and actin to form the cytoskeletal superstructure of the erythrocyte plasma membrane.	5	9	14	9	2128	245.1	5.33	1.612	0.918	1.48	0.69	-0.12	0.57	0.568612	0.730438	0.955867	35457.5	46666.9	-	398263	64291.2	1.86013e+06	-	33092.5	1.93728e+06	399319	501989	392468	643821	413228	2.47689e+06	353518	435063	2.41233e+06
Q91X72	Hemopexin OS=Mus musculus OX=10090 GN=Hpx PE=1 SV=2	Binds heme and transports it to the liver for breakdown and iron recovery, after which the free hemopexin returns to the circulation.	56	24	516	24	460	51.3	7.8	1.199	0.918	1.1	0.26	-0.12	0.14	0.975099	0.889173	0.96581	8.66066e+07	8.10063e+07	1.29905e+08	8.84586e+07	5.40578e+07	1.17494e+08	3.73666e+07	9.24285e+07	1.38574e+08	8.66066e+07	8.80885e+07	1.61846e+08	1.05586e+08	5.55423e+07	1.56451e+08	3.90736e+07	9.59847e+07	1.72554e+08
A0A075B5Q3	Immunoglobulin heavy variable 2-5 OS=Mus musculus OX=10090 GN=Ighv2-5 PE=4 SV=1	-	63	8	63	4	115	12.5	8.97	1.584	0.917	1.452	0.66	-0.13	0.54	0.646116	0.999546	0.662409	2.02052e+06	8.78153e+06	2.28977e+06	3.79243e+06	9.96501e+06	3.45266e+06	5.72614e+06	3.01109e+06	2.48734e+06	2.05471e+06	9.6288e+06	2.92139e+06	4.52673e+06	1.02387e+07	4.62706e+06	5.98287e+06	3.18709e+06	3.15706e+06
P22599	Alpha-1-antitrypsin 1-2 OS=Mus musculus OX=10090 GN=Serpina1b PE=1 SV=2	Inhibitor of serine proteases. Its primary target is elastase, but it also has a moderate affinity for plasmin and thrombin. {ECO:0000269|PubMed:11961105, ECO:0000269|PubMed:8619829}.	47	18	440	3	413	45.9	5.54	1.102	0.914	1.007	0.14	-0.13	0.01	0.994798	0.955653	0.980227	4.00601e+06	6.16476e+06	7.25325e+06	6.56981e+06	4.67399e+06	5.54726e+06	2.84653e+06	7.06638e+06	1.33782e+07	4.00601e+06	6.70373e+06	9.03673e+06	7.84187e+06	4.80235e+06	7.38653e+06	2.97415e+06	7.33573e+06	1.66586e+07
Q05020	Apolipoprotein C-II OS=Mus musculus OX=10090 GN=Apoc2 PE=2 SV=1	Component of chylomicrons, very low-density lipoproteins (VLDL), low-density lipoproteins (LDL), and high-density lipoproteins (HDL) in plasma. Plays an important role in lipoprotein metabolism as an activator of lipoprotein lipase. {ECO:0000250|UniProtKB:P02655}.	22	1	7	1	97	10.7	4.84	1.204	0.911	1.097	0.27	-0.13	0.13	0.786778	0.998347	0.756887	120290	308960	45470.4	317893	140943	100239	218650	127172	55452.7	120290	335972	56650.9	379444	144813	133475	228453	132019	69050.3
P23953	Carboxylesterase 1C OS=Mus musculus OX=10090 GN=Ces1c PE=1 SV=4	Involved in the detoxification of xenobiotics and in the activation of ester and amide prodrugs. Involved in the extracellular metabolism of lung surfactant.	45	22	191	19	554	61	5.06	1.391	0.902	1.255	0.48	-0.15	0.33	0.985543	0.991018	0.999336	1.26818e+07	1.69127e+07	2.60684e+07	2.46977e+07	1.27441e+07	1.91966e+07	8.12089e+06	1.96309e+07	4.32499e+07	1.2857e+07	1.83913e+07	3.24783e+07	2.94798e+07	1.31726e+07	2.55774e+07	8.56669e+06	2.03792e+07	5.38553e+07
Q99JC1	Ig lambda-2 chain C region (Fragment) OS=Mus musculus OX=10090 GN=Iglc2 PE=1 SV=1	-	85	9	236	4	105	11.3	6.27	1.374	0.899	1.236	0.46	-0.15	0.31	0.328832	0.97764	0.415309	3.30807e+07	3.88345e+07	2.90082e+07	8.07635e+07	4.83486e+07	2.68947e+07	3.84757e+07	4.4536e+07	2.55265e+07	3.30807e+07	4.22297e+07	3.61513e+07	9.64012e+07	4.96763e+07	3.58397e+07	4.02008e+07	4.62336e+07	3.18386e+07
Q01279	Epidermal growth factor receptor OS=Mus musculus OX=10090 GN=Egfr PE=1 SV=1	Receptor tyrosine kinase binding ligands of the EGF family and activating several signaling cascades to convert extracellular cues into appropriate cellular responses (PubMed:8404850). Known ligands include EGF, TGFA/TGF-alpha, AREG, epigen/EPGN, BTC/betacellulin, epiregulin/EREG and HBEGF/heparin-binding EGF. Ligand binding triggers receptor homo- and/or heterodimerization and autophosphorylatio…	8	8	38	8	1210	134.8	6.86	1.138	0.891	1.015	0.19	-0.17	0.02	0.987064	0.974384	0.997774	2.35765e+06	2.68584e+06	3.56277e+06	3.03049e+06	2.158e+06	2.47853e+06	1.67544e+06	3.15592e+06	3.52942e+06	2.35765e+06	2.92065e+06	4.43881e+06	3.61726e+06	2.21726e+06	3.32495e+06	1.75056e+06	3.27621e+06	4.39488e+06
P08032	Spectrin alpha chain, erythrocytic 1 OS=Mus musculus OX=10090 GN=Spta1 PE=1 SV=3	Spectrin is the major constituent of the cytoskeletal network underlying the erythrocyte plasma membrane. It associates with band 4.1 and actin to form the cytoskeletal superstructure of the erythrocyte plasma membrane.	4	6	8	6	2415	279.7	5.03	1.342	0.89	1.195	0.42	-0.17	0.26	0.615157	0.683075	0.992124	103312	190831	209910	412013	320955	1.04481e+06	195958	280637	1.24393e+06	370157	356786	450939	496822	376957	1.43105e+06	346183	415774	1.54895e+06
F6XWB2	Immunoglobulin kappa variable 1-99 (Fragment) OS=Mus musculus OX=10090 GN=Igkv1-99 PE=4 SV=5	-	60	7	122	5	120	13.1	5.31	0.252	0.889	0.224	-1.99	-0.17	-2.16	0.681436	0.750511	0.315242	8.78761e+06	1.85235e+07	2.34494e+06	1.75486e+06	1.83523e+07	567574	9.51234e+06	6.41027e+07	6.19602e+06	8.91622e+06	2.01685e+07	3.06632e+06	2.2469e+06	1.89151e+07	936201	1.00319e+07	6.65461e+07	7.87599e+06
Q9CQW3	Vitamin K-dependent protein Z OS=Mus musculus OX=10090 GN=Proz PE=1 SV=1	Appears to assist hemostasis by binding thrombin and promoting its association with phospholipid vesicles. Inhibits activity of the coagulation protease factor Xa in the presence of SERPINA10, calcium and phospholipids (By similarity). {ECO:0000250}.	26	5	47	5	399	44.3	5.9	1.16	0.887	1.029	0.21	-0.17	0.04	0.380368	0.590515	0.909574	1.7166e+06	2.37683e+06	2.18219e+06	3.55781e+06	2.91862e+06	1.77623e+06	2.09931e+06	2.80592e+06	2.82764e+06	1.7166e+06	2.58463e+06	2.72391e+06	4.24668e+06	2.99877e+06	2.36517e+06	2.25341e+06	2.91287e+06	3.52101e+06
P01661	Ig kappa chain V-III region MOPC 63 OS=Mus musculus OX=10090 PE=1 SV=1	-	77	9	114	1	131	14.3	4.75	1.055	0.887	0.936	0.08	-0.17	-0.1	0.81421	0.904126	0.980317	12184706	1.26989e+07	2.9495e+06	1.36121e+07	1.25136e+07	5.65134e+06	1.31453e+07	1.65678e+07	4.00222e+06	12184706	1.38091e+07	3.67475e+06	1.62477e+07	1.28572e+07	7.52513e+06	1.37346e+07	1.72609e+07	4.9836e+06
A0A0R4J0I1	Serine protease inhibitor A3K OS=Mus musculus OX=10090 GN=Serpina3k PE=1 SV=1	-	47	24	592	14	418	46.6	5.16	1.071	0.887	0.95	0.1	-0.17	-0.07	0.986378	0.99839	0.994078	9.9946e+07	1.2271e+08	1.80094e+08	1.49912e+08	9.69777e+07	1.07287e+08	7.78914e+07	1.44897e+08	1.86095e+08	1.00175e+08	1.33438e+08	2.24377e+08	1.78938e+08	9.96409e+07	1.42959e+08	8.13837e+07	1.5042e+08	2.31728e+08
Q3TTY5	Keratin, type II cytoskeletal 2 epidermal OS=Mus musculus OX=10090 GN=Krt2 PE=1 SV=1	Probably contributes to terminal cornification (By similarity). Associated with keratinocyte activation, proliferation and keratinization (By similarity). Plays a role in the establishment of the epidermal barrier on plantar skin (PubMed:26603179). {ECO:0000250|UniProtKB:P35908, ECO:0000269|PubMed:26603179}.	9	5	55	4	707	70.9	8.06	1.177	0.886	1.043	0.24	-0.17	0.06	0.987505	0.999653	0.991284	8.50477e+06	10773751	6.29756e+06	8.38776e+06	6.22194e+06	1.05992e+07	9.18555e+06	5.31928e+06	1.21338e+07	8.50477e+06	1.17157e+07	7.84605e+06	1.00118e+07	6.3928e+06	1.41135e+07	9.59739e+06	5.52204e+06	1.51091e+07
P01812	Ig heavy chain V region MOPC 173 OS=Mus musculus OX=10090 PE=1 SV=1	-	26	5	297	1	117	13	8.41	0.443	0.885	0.392	-1.17	-0.18	-1.35	0.617648	0.913648	0.841979	526150	-	-	-	-	-	-	45188.7	-	526150	41509.3	16250.6	16601.5	70366	18401.8	29321.5	46911.2	79818.7
Q07797	Galectin-3-binding protein OS=Mus musculus OX=10090 GN=Lgals3bp PE=1 SV=1	Promotes integrin-mediated cell adhesion. May stimulate host defense against viruses and tumor cells (By similarity). {ECO:0000250|UniProtKB:Q08380}.	12	4	9	4	577	64.5	5.14	3.252	0.884	2.875	1.7	-0.18	1.52	0.235616	0.966432	0.319355	191584	377396	764363	1.74724e+06	1.73218e+06	503284	295317	539492	987931	304428	547264	1.0189e+06	2.12423e+06	1.77975e+06	742267	316911	619072	1.26574e+06
A0A140T8P7	Immunoglobulin kappa variable 8-21 (Fragment) OS=Mus musculus OX=10090 GN=Igkv8-21 PE=1 SV=2	-	43	7	236	2	120	13.1	8.28	0.8	0.884	0.707	-0.32	-0.18	-0.5	0.601233	0.845715	0.898496	4.32381e+06	1.57944e+07	2.05604e+06	1.9677e+06	4.9129e+06	2.59622e+06	4.73757e+06	4.70995e+06	2.68937e+06	4.32381e+06	1.71753e+07	2.5616e+06	2.34869e+06	5.06585e+06	3.45704e+06	4.94998e+06	4.88948e+06	3.34883e+06
E9Q0F0	Keratin 78 OS=Mus musculus OX=10090 GN=Krt78 PE=1 SV=1	-	1	2	33	2	1068	112.2	7.97	1.474	0.884	1.303	0.56	-0.18	0.38	0.851667	0.997822	0.881165	11178105	1.56869e+07	8.01563e+06	1.3807e+07	9.58672e+06	1.36952e+07	1.21083e+07	8.37949e+06	1.46188e+07	11178105	1.70584e+07	9.98657e+06	1.64804e+07	9.84999e+06	1.8236e+07	1.26512e+07	8.69889e+06	1.82034e+07
Q07456	Protein AMBP OS=Mus musculus OX=10090 GN=Ambp PE=1 SV=2	Inter-alpha-trypsin inhibitor inhibits trypsin, plasmin, and lysosomal granulocytic elastase. Inhibits calcium oxalate crystallization (By similarity). {ECO:0000250}.; FUNCTION: Trypstatin is a trypsin inhibitor. {ECO:0000250}.	30	7	83	7	349	39	6.32	1.133	0.88	0.997	0.18	-0.18	0	0.879869	0.832834	0.563413	1.33714e+07	1.26348e+07	1.4732e+07	1.28802e+07	1.52071e+07	1.28503e+07	1.03805e+07	1.50912e+07	1.26608e+07	1.33714e+07	1.37878e+07	1.83544e+07	1.53741e+07	1.56247e+07	1.71111e+07	1.0846e+07	1.56664e+07	1.57653e+07
A0A075B5T7	Immunoglobulin heavy variable V1-7 (Fragment) OS=Mus musculus OX=10090 GN=Ighv1-7 PE=4 SV=1	-	62	11	130	5	117	13.2	9.19	1.166	0.876	1.022	0.22	-0.19	0.03	0.699389	0.489663	0.924258	2.65595e+06	2.85289e+06	2.85711e+06	2.87599e+06	2.94733e+06	4.06227e+06	6.79883e+06	3.16456e+06	2.74308e+06	2.90514e+06	3.1316e+06	3.80883e+06	3.65242e+06	3.15374e+06	5.59987e+06	7.10366e+06	3.37839e+06	3.57295e+06
A2A513	Keratin, type I cytoskeletal 10 OS=Mus musculus OX=10090 GN=Krt10 PE=1 SV=1	-	20	11	210	9	561	57	5.07	1.119	0.876	0.981	0.16	-0.19	-0.03	0.894631	0.989791	0.94654	2.89655e+07	5.093e+07	2.87068e+07	3.35268e+07	3.11054e+07	5.1706e+07	3.9058e+07	2.51253e+07	4.91253e+07	2.89655e+07	5.53827e+07	3.57654e+07	4.00183e+07	3.19596e+07	6.88499e+07	4.08092e+07	2.61458e+07	6.11714e+07
P29788	Vitronectin OS=Mus musculus OX=10090 GN=Vtn PE=1 SV=2	Vitronectin is a cell adhesion and spreading factor found in serum and tissues. Vitronectin interact with glycosaminoglycans and proteoglycans. Is recognized by certain members of the integrin family and serves as a cell-to-substrate adhesion molecule. Inhibitor of the membrane-damaging effect of the terminal cytolytic complement pathway.	39	13	125	13	478	54.8	5.88	2.137	0.87	1.859	1.1	-0.2	0.89	0.420105	0.990153	0.485654	1.64621e+07	1.70056e+07	2.90113e+07	5.79406e+07	3.87039e+07	1.41062e+07	2.04529e+07	2.8468e+07	1.63819e+07	1.64762e+07	1.86101e+07	3.61917e+07	6.91592e+07	3.97667e+07	1.88053e+07	2.1395e+07	2.95531e+07	2.04428e+07
P50446	Keratin, type II cytoskeletal 6A OS=Mus musculus OX=10090 GN=Krt6a PE=1 SV=3	Epidermis-specific type I keratin involved in wound healing (PubMed:10866680). Involved in the activation of follicular keratinocytes after wounding, while it does not play a major role in keratinocyte proliferation or migration (PubMed:10866680). Participates in the regulation of epithelial migration by inhibiting the activity of SRC during wound repair (PubMed:22529101). {ECO:0000269|PubMed:108…	22	12	92	3	553	59.3	7.94	1.521	0.865	1.315	0.6	-0.21	0.4	0.658361	0.942959	0.479608	1.26488e+07	2.29972e+07	9.29073e+06	1.62011e+07	1.78746e+07	1.51519e+07	1.40349e+07	9.94041e+06	1.52537e+07	1.28056e+07	2.50941e+07	1.17607e+07	1.94759e+07	1.84471e+07	2.03665e+07	1.48108e+07	1.04558e+07	1.9196e+07
A0A1W2P6G5	Myosin light polypeptide 6 OS=Mus musculus OX=10090 GN=Myl6 PE=1 SV=1	-	21	2	3	2	139	15.4	4.54	3.088	0.865	2.671	1.63	-0.21	1.42	0.951656	0.971524	0.997179	210628	102369	377088	628782	633119	36458.2	125297	234583	440157	210628	132643	469809	750528	650506	55566.6	171026	243524	548088
Q99P87	Resistin OS=Mus musculus OX=10090 GN=Retn PE=1 SV=1	Hormone that seems to suppress insulin ability to stimulate glucose uptake into adipose cells. Potentially links obesity to diabetes. {ECO:0000269|PubMed:11201732}.	11	1	4	1	114	12.5	7.75	1.326	0.864	1.145	0.41	-0.21	0.2	0.426514	0.872178	0.696643	359414	205297	138674	279204	285862	222304	278482	248947	195377	359414	223246	172773	333265	293712	296012	290968	258436	243286
P55065	Phospholipid transfer protein OS=Mus musculus OX=10090 GN=Pltp PE=1 SV=1	Mediates the transfer of phospholipids and free cholesterol from triglyceride-rich lipoproteins (low density lipoproteins or LDL and very low density lipoproteins or VLDL) into high-density lipoproteins (HDL) as well as the exchange of phospholipids between triglyceride-rich lipoproteins themselves (PubMed:7654777, PubMed:7615508, PubMed:10079112,). Facilitates the transfer of a spectrum of diffe…	19	6	22	6	493	54.4	6.62	1.575	0.864	1.361	0.66	-0.21	0.44	0.508299	0.940434	0.351049	834887	797086	1.67043e+06	2.55553e+06	1.34426e+06	1.16113e+06	620998	1.05053e+06	1.33872e+06	945873	981704	2.08117e+06	3.05034e+06	1.41161e+06	1.54612e+06	716642	1.13635e+06	1.66699e+06
A0A0G2JEU7	Immunoglobulin heavy variable 1-82 (Fragment) OS=Mus musculus OX=10090 GN=Ighv1-82 PE=1 SV=1	-	63	15	862	4	117	12.8	8.6	3.852	0.861	3.314	1.95	-0.22	1.73	0.347376	0.963138	0.466067	5.54089e+07	9.71366e+07	1.84272e+07	2.09143e+08	2.08498e+08	3.05819e+07	7.35857e+07	6.22222e+07	3.55484e+07	5.56389e+07	1.05648e+08	2.32442e+07	2.49748e+08	2.14297e+08	4.08688e+07	7.69506e+07	6.46571e+07	4.42835e+07
Q9Z2T6	Keratin, type II cuticular Hb5 OS=Mus musculus OX=10090 GN=Krt85 PE=1 SV=2	-	15	5	24	4	507	55.7	6.42	1.437	0.859	1.234	0.52	-0.22	0.3	0.946867	0.988969	0.983458	4.47359e+06	8.67275e+06	3.74902e+06	7.64222e+06	3.92802e+06	5094111	7.539e+06	5.12771e+06	4.44297e+06	4.54835e+06	9.62417e+06	4.8531e+06	9.35247e+06	4.28548e+06	6.97215e+06	7.98952e+06	5.32317e+06	5.64949e+06
P04202	Transforming growth factor beta-1 proprotein OS=Mus musculus OX=10090 GN=Tgfb1 PE=1 SV=1	Transforming growth factor beta-1 proprotein: Precursor of the Latency-associated peptide (LAP) and Transforming growth factor beta-1 (TGF-beta-1) chains, which constitute the regulatory and active subunit of TGF-beta-1, respectively. {ECO:0000250|UniProtKB:P01137}.; FUNCTION: [Latency-associated peptide]: Required to maintain the Transforming growth factor beta-1 (TGF-beta-1) chain in a latent s…	19	3	5	3	390	44.3	8.62	2.658	0.857	2.277	1.41	-0.22	1.19	0.804	0.937148	0.611306	-	42529.5	483635	543260	267156	-	-	143753	153360	141958	168219	668927	714934	447048	147075	196312	177900	255835
P24270	Catalase OS=Mus musculus OX=10090 GN=Cat PE=1 SV=4	Occurs in almost all aerobically respiring organisms and serves to protect cells from the toxic effects of hydrogen peroxide. Promotes growth of cells.	28	10	52	10	527	59.8	7.88	2.573	0.856	2.202	1.36	-0.22	1.14	0.0176461	0.828757	0.0351029	790500	2.13826e+06	1.74808e+06	4.77996e+06	5.85009e+06	5.38833e+06	2.49757e+06	2.53636e+06	953632	994186	2.43743e+06	2.336e+06	5.71039e+06	6.01074e+06	7.25185e+06	2.72922e+06	2.79681e+06	1.30851e+06
P01678	Ig kappa chain V-VI region SAPC 10 OS=Mus musculus OX=10090 PE=1 SV=1	-	72	10	199	3	107	11.5	8.44	2.959	0.855	2.53	1.57	-0.23	1.34	0.629486	0.896163	0.396841	4.41348e+07	1.75181e+08	3.56944e+07	5.08622e+07	1.28237e+08	1.49989e+08	4.35209e+07	5.00868e+07	6.38729e+07	4.42851e+07	1.90497e+08	4.45327e+07	6.08325e+07	1.31794e+08	1.99796e+08	4.56396e+07	5.20976e+07	7.96937e+07
Q8R4N0	Citramalyl-CoA lyase, mitochondrial OS=Mus musculus OX=10090 GN=Clybl PE=1 SV=2	Mitochondrial citramalyl-CoA lyase indirectly involved in the vitamin B12 metabolism (PubMed:29056341). Converts citramalyl-CoA into acetyl-CoA and pyruvate in the C5-dicarboxylate catabolism pathway (By similarity). The C5-dicarboxylate catabolism pathway is required to detoxify itaconate, a vitamin B12-poisoning metabolite (PubMed:29056341). Also acts as a malate synthase in vitro, converting g…	4	1	1	1	338	37.5	8.54	0.376	0.847	0.318	-1.41	-0.24	-1.65	0.289433	0.602846	0.787586	163601	73121.5	46357.8	22778.3	-	-	-	-	-	163601	79514.3	57756.6	27188.7	29878.8	45030.3	13505	97060.7	93932.4
A0A075B5M4	Immunoglobulin kappa variable 4-57-1 (Fragment) OS=Mus musculus OX=10090 GN=Igkv4-57-1 PE=4 SV=1	-	42	11	271	0	119	12.7	7.11	1.193	0.845	1.008	0.25	-0.24	0.01	0.698495	0.712677	0.999654	5.32052e+06	2.35099e+07	1.01812e+07	3.98426e+07	1.30456e+07	1.13667e+07	6.26608e+07	1.4459e+07	7.48612e+06	5.32052e+06	2.55654e+07	1.26846e+07	4.7557e+07	1.34038e+07	1.51355e+07	6.54703e+07	1.50102e+07	9.32181e+06
Q6IFX2	Keratin, type I cytoskeletal 42 OS=Mus musculus OX=10090 GN=Krt42 PE=1 SV=1	-	16	8	63	3	452	50.1	5.16	1.276	0.843	1.076	0.35	-0.25	0.11	0.475082	0.962916	0.616286	624822	1.52969e+06	843451	1.12316e+06	4.74678e+06	747674	1.32349e+06	1.20055e+06	786582	674926	1.66343e+06	1.05084e+06	1.34063e+06	4.87714e+06	995577	1.38778e+06	1.24631e+06	979461
P07758	Alpha-1-antitrypsin 1-1 OS=Mus musculus OX=10090 GN=Serpina1a PE=1 SV=4	Inhibitor of serine proteases. Its primary target is elastase, but it also has a moderate affinity for plasmin and thrombin. {ECO:0000269|PubMed:11961105, ECO:0000269|PubMed:8619829}.	53	20	486	5	413	46	5.72	1.246	0.839	1.045	0.32	-0.25	0.06	0.977471	0.999575	0.971038	1.22519e+07	1.50254e+07	2.06533e+07	2.04796e+07	1.34791e+07	1.52891e+07	6.29366e+06	1.87613e+07	3.10422e+07	1.22519e+07	1.63391e+07	2.57317e+07	2.4445e+07	1.38493e+07	2.03584e+07	6.57584e+06	1.94765e+07	3.86542e+07
A0A075B5S6	Immunoglobulin heavy variable 3-1 (Fragment) OS=Mus musculus OX=10090 GN=Ighv3-1 PE=4 SV=1	-	21	3	106	1	116	13.1	8.02	3.795	0.838	3.182	1.92	-0.25	1.67	0.110296	0.637839	0.355345	-	67880.7	-	273668	182468	-	72116.4	-	-	49399.1	73815.3	9356.86	326656	187479	65721.3	75349.7	58915	48220.7
A8DUK4	Beta-globin OS=Mus musculus OX=10090 GN=Hbb-bs PE=1 SV=1	-	90	20	953	20	147	15.7	7.69	2.486	0.838	2.082	1.31	-0.26	1.06	0.18707	0.927741	0.296388	3.58305e+08	3.45182e+08	6.3065e+08	7.81828e+08	8.12491e+08	7.32504e+08	3.37259e+08	4.31687e+08	7.71611e+08	3.58305e+08	3.7536e+08	7.85718e+08	9.33207e+08	8.34804e+08	9.75376e+08	3.5238e+08	4.48141e+08	9.60819e+08
A0A075B5Y2	Immunoglobulin heavy variable 1-75 (Fragment) OS=Mus musculus OX=10090 GN=Ighv1-75 PE=4 SV=1	-	70	12	185	3	117	12.9	8.59	2.042	0.836	1.707	1.03	-0.26	0.77	0.620136	0.436175	0.935869	3.03004e+06	4.31513e+06	733797	5.46997e+06	1.06481e+07	1.66918e+06	3.22861e+07	3.6852e+06	2.42617e+06	3.19762e+06	4.69239e+06	1.00461e+06	6.52908e+06	1.09405e+07	2.30983e+06	3.37337e+07	3.82567e+06	3.0211e+06
P09813	Apolipoprotein A-II OS=Mus musculus OX=10090 GN=Apoa2 PE=1 SV=2	May stabilize HDL (high density lipoprotein) structure by its association with lipids, and affect the HDL metabolism.	33	2	67	2	102	11.3	7.18	1.259	0.835	1.051	0.33	-0.26	0.07	0.519676	0.851409	0.822312	7.97136e+06	1.41206e+07	9.90702e+06	1.82565e+07	1.1425e+07	1.16731e+07	8.40769e+06	1.42464e+07	1.47851e+07	7.97136e+06	1.53551e+07	1.2343e+07	2.17913e+07	1.17388e+07	1.55435e+07	8.78465e+06	1.47894e+07	1.84106e+07
G3UY13	Interleukin-1 receptor accessory protein OS=Mus musculus OX=10090 GN=Il1rap PE=1 SV=1	-	3	1	5	1	346	39.9	6.7	1.509	0.834	1.259	0.59	-0.26	0.33	0.718184	0.657295	0.993673	164804	166975	177287	314694	132816	205799	175486	209605	312949	164804	181573	220880	375626	136463	274035	183354	217595	389688
A0A075B666	Immunoglobulin kappa chain variable 13-85 (Fragment) OS=Mus musculus OX=10090 GN=Igkv13-85 PE=4 SV=5	-	48	5	143	3	115	12.7	8.29	2.248	0.833	1.871	1.17	-0.26	0.9	0.944382	0.837958	0.966007	2.29841e+07	6.35662e+07	1.71914e+07	4.328e+07	8.39666e+07	1.14613e+07	1.53772e+08	25252634	2.21694e+07	2.29841e+07	6.91236e+07	2.14186e+07	5.16599e+07	8.62725e+07	1.52615e+07	1.60666e+08	2.62465e+07	2.76056e+07
A0A075B5Q6	Immunoglobulin heavy variable 5-9-1 OS=Mus musculus OX=10090 GN=Ighv5-9-1 PE=1 SV=1	-	62	7	117	5	116	13.1	8.87	1.042	0.827	0.861	0.06	-0.27	-0.22	0.979519	0.729284	0.83364	1.22433e+07	4.51544e+07	9.29269e+06	1.07543e+07	4.26809e+07	6.32516e+06	2.00524e+07	1.4347e+07	3.71451e+06	1.23322e+07	4.91704e+07	1.16672e+07	1.2851e+07	4.3853e+07	8.51964e+06	2.10417e+07	1.49173e+07	4.76852e+06
A0A075B5S5	Immunoglobulin heavy variable 7-4 OS=Mus musculus OX=10090 GN=Ighv7-4 PE=4 SV=1	-	52	5	21	4	120	13.4	8.9	1.105	0.825	0.912	0.14	-0.28	-0.13	0.85709	0.972169	0.949122	4.23658e+06	3.78884e+06	2.91931e+06	3.87996e+06	3.53141e+06	4.28814e+06	5.77649e+06	4.87306e+06	2.03431e+06	4.27809e+06	4.20958e+06	3.69605e+06	4.65041e+06	3.68428e+06	5.7351e+06	6.03548e+06	5.10089e+06	2.5495e+06
P42703	Leukemia inhibitory factor receptor OS=Mus musculus OX=10090 GN=Lifr PE=1 SV=1	Signal-transducing molecule. May have a common pathway with IL6ST. The soluble form inhibits the biological activity of LIF by blocking its binding to receptors on target cells.	7	6	18	6	1092	122.5	6.04	0.818	0.823	0.674	-0.29	-0.28	-0.57	0.910498	0.975655	0.977436	1.00665e+06	763156	1.41233e+06	660327	570489	1.14484e+06	375491	1.17799e+06	1.40823e+06	1.00665e+06	848257	1.75961e+06	823680	745698	1.52443e+06	550604	1.22289e+06	1.75354e+06
Q99K41	EMILIN-1 OS=Mus musculus OX=10090 GN=Emilin1 PE=1 SV=1	May be responsible for anchoring smooth muscle cells to elastic fibers, and may be involved not only in the formation of the elastic fiber, but also in the processes that regulate vessel assembly. Has cell adhesive capacity (By similarity). May have a function in placenta formation and initial organogenesis and a later role in interstitial connective tissue. {ECO:0000250}.	5	4	11	4	1017	107.5	5.3	2.298	0.823	1.892	1.2	-0.28	0.92	0.996689	0.880155	0.913229	48919.5	-	861723	489023	550129	67333.3	-	287807	401845	245969	233452	1.07361e+06	583709	565236	162951	174783	298777	500382
Q00898	Alpha-1-antitrypsin 1-5 OS=Mus musculus OX=10090 GN=Serpina1e PE=1 SV=1	Does not inhibit elastase or chymotrypsin. No target protease has been identified to date.	49	20	477	7	413	45.9	5.73	0.665	0.814	0.541	-0.59	-0.3	-0.89	0.425394	0.901809	0.657161	4.42785e+07	4.4162e+07	5.01561e+07	3.70878e+07	2.47885e+07	2.39509e+07	21197832	5.68404e+07	5.33579e+07	4.42785e+07	4.8023e+07	6.24888e+07	4.42689e+07	2.55371e+07	3.19261e+07	2.21729e+07	5.9007e+07	6.64419e+07
Q6P8J7	Creatine kinase S-type, mitochondrial OS=Mus musculus OX=10090 GN=Ckmt2 PE=1 SV=1	Reversibly catalyzes the transfer of phosphate between ATP and various phosphogens (e.g. creatine phosphate). Creatine kinase isoenzymes play a central role in energy transduction in tissues with large, fluctuating energy demands, such as skeletal muscle, heart, brain and spermatozoa (By similarity). {ECO:0000250}.	24	5	8	5	419	47.4	8.4	1.819	0.807	1.468	0.86	-0.31	0.55	0.481109	0.920484	0.69549	458196	1.85985e+06	1.1026e+06	2.09349e+06	3.05483e+06	801828	738925	1.58981e+06	1.44304e+06	594664	2.23038e+06	1.37371e+06	2.49884e+06	3.13872e+06	1.14005e+06	987523	1.70274e+06	1.79689e+06
P31532	Serum amyloid A-4 protein OS=Mus musculus OX=10090 GN=Saa4 PE=1 SV=2	Major acute phase reactant. {ECO:0000250|UniProtKB:P05366}.	13	1	1	1	130	15.1	9.26	1.121	0.806	0.903	0.16	-0.31	-0.15	0.902368	0.997109	0.930751	-	263438	204822	257395	149802	214843	-	305022	329614	78126	286470	255186	307233	153916	286078	50726.8	316648	410440
P28665	Murinoglobulin-1 OS=Mus musculus OX=10090 GN=Mug1 PE=1 SV=3	A proteinase activates the inhibitor by specific proteolysis in the bait region, which, by an unknown mechanism leads to reaction at the cysteinyl-glutamyl internal thiol ester site and to a conformational change, whereby the proteinase is trapped and/or covalently bound to the inhibitor. While in the tetrameric proteinase inhibitors steric inhibition is sufficiently strong, monomeric forms need …	50	59	749	58	1476	165.2	6.42	1.233	0.805	0.993	0.3	-0.31	-0.01	0.397192	0.774176	0.768724	9.09622e+07	1.05208e+08	1.02961e+08	1.43354e+08	1.22789e+08	1.05966e+08	8.18017e+07	1.36948e+08	1.32559e+08	9.10506e+07	1.14406e+08	1.2833e+08	1.71111e+08	1.26161e+08	1.41114e+08	8.5719e+07	1.42168e+08	1.65106e+08
Q02013	Aquaporin-1 OS=Mus musculus OX=10090 GN=Aqp1 PE=1 SV=3	Forms a water-specific channel that provides the plasma membranes of red cells and kidney proximal tubules with high permeability to water, thereby permitting water to move in the direction of an osmotic gradient. {ECO:0000269|PubMed:12133842}.	3	1	6	1	269	28.8	7.43	1.79	0.805	1.441	0.84	-0.31	0.53	0.846544	0.976928	0.737029	72104.7	51693.4	133638	108151	64542.4	105227	89730.7	62572.9	71943.2	72104.7	56212.9	166498	129091	66314.9	140116	93753.8	64958	89584.5
Q00519	Xanthine dehydrogenase/oxidase OS=Mus musculus OX=10090 GN=Xdh PE=1 SV=5	Key enzyme in purine degradation. Catalyzes the oxidation of hypoxanthine to xanthine. Catalyzes the oxidation of xanthine to uric acid. Contributes to the generation of reactive oxygen species. {ECO:0000250|UniProtKB:P22985}.	2	2	7	2	1335	146.5	7.56	1.603	0.802	1.285	0.68	-0.32	0.36	0.367966	0.985324	0.442378	85206.1	180081	303372	239332	305510	402573	233750	293441	38737.7	91565.6	195825	377967	285672	313900	536052	244230	304626	113339
P01659	Ig kappa chain V-III region TEPC 124 OS=Mus musculus OX=10090 PE=1 SV=1	-	47	8	148	4	112	12.3	10.01	0.884	0.801	0.708	-0.18	-0.32	-0.5	0.870931	0.999246	0.887684	2.1611e+07	1.20244e+07	15042383	1.3947e+07	1.67652e+07	8.93184e+06	2.24419e+07	2.27648e+07	7.43599e+06	2.18396e+07	1.31588e+07	1.88516e+07	1.66653e+07	1.723e+07	1.20761e+07	2.35319e+07	2.36656e+07	9.41643e+06
Q8CF98	Collectin-10 OS=Mus musculus OX=10090 GN=Colec10 PE=2 SV=1	Lectin that binds to various sugars: galactose > mannose = fucose > N-acetylglucosamine > N-acetylgalactosamine. Acts as a chemoattractant, probably involved in the regulation of cell migration. {ECO:0000250|UniProtKB:Q9Y6Z7}.	12	3	18	3	277	30.5	7.33	0.896	0.801	0.718	-0.16	-0.32	-0.48	0.925867	0.529766	0.740133	887340	1.31136e+06	1096612	1.02586e+06	1.96193e+06	708823	2.0549e+06	1.64369e+06	931644	887340	1.42601e+06	1.36625e+06	1.22448e+06	2.01581e+06	943844	2.14703e+06	1.70635e+06	1.16009e+06
A0A0B4J1I4	Immunoglobulin kappa chain variable 4-72 (Fragment) OS=Mus musculus OX=10090 GN=Igkv4-72 PE=4 SV=1	-	60	13	202	6	117	12.6	8.48	0.951	0.798	0.758	-0.07	-0.33	-0.4	0.935273	0.835931	0.971735	5.82483e+06	2.04025e+07	7.23986e+06	7.18417e+06	1.18544e+07	5.30653e+06	1.08222e+07	1.16333e+07	3.14388e+06	5.93375e+06	2.21863e+07	9.02004e+06	8.57518e+06	1.21799e+07	7.06599e+06	1.13074e+07	1.20767e+07	3.96263e+06
P06684	Complement C5 OS=Mus musculus OX=10090 GN=C5 PE=1 SV=2	Activation of C5 by a C5 convertase initiates the spontaneous assembly of the late complement components, C5-C9, into the membrane attack complex. C5b has a transient binding site for C6. The C5b-C6 complex is the foundation upon which the lytic complex is assembled.; FUNCTION: Derived from proteolytic degradation of complement C5, C5 anaphylatoxin is a mediator of local inflammatory process. Bin…	63	106	3062	106	1680	188.8	6.81	1.128	0.798	0.9	0.17	-0.33	-0.15	0.980404	0.997342	0.992066	8.70545e+08	6.2573e+08	8.41991e+08	9.27157e+08	9.56477e+08	4.98871e+08	1.04474e+09	1.11216e+09	4.18375e+08	8.70865e+08	6.80441e+08	1.04903e+09	1.10668e+09	9.82743e+08	6.64549e+08	1.09158e+09	1.15456e+09	5.21229e+08
P01822	Ig heavy chain V region MOPC 315 OS=Mus musculus OX=10090 PE=1 SV=2	-	9	1	2	1	137	15.4	5.38	1.533	0.796	1.221	0.62	-0.33	0.29	0.755796	0.999375	0.774273	-	-	-	-	690274	-	-	416441	-	59998.7	61773.6	38903.1	91969.4	709230	36652.3	75337.6	432315	5039.1
Q64726	Zinc-alpha-2-glycoprotein OS=Mus musculus OX=10090 GN=Azgp1 PE=1 SV=2	Stimulates lipid degradation in adipocytes and causes the extensive fat losses associated with some advanced cancers. {ECO:0000250}.	13	3	9	3	307	35.3	6.18	1.414	0.796	1.125	0.5	-0.33	0.17	0.996878	0.930998	0.901458	531487	370867	857703	629678	496029	589549	143432	643415	944118	531487	474589	1.0686e+06	751598	509651	785023	202810	667940	1.17563e+06
O70165	Ficolin-1 OS=Mus musculus OX=10090 GN=Fcn1 PE=1 SV=1	Extracellular lectin functioning as a pattern-recognition receptor in innate immunity. Binds the sugar moieties of pathogen-associated molecular patterns (PAMPs) displayed on microbes and activates the lectin pathway of the complement system. May also activate monocytes through a G protein-coupled receptor, FFAR2, inducing the secretion of interleukin-8/IL-8. Binds preferentially to 9-O-acetylate…	30	7	58	7	334	36.3	6.52	1.29	0.795	1.026	0.37	-0.33	0.04	0.293441	0.923821	0.455167	5.63956e+06	6.41494e+06	7.28227e+06	1.02599e+07	8.41155e+06	6.69685e+06	8.39296e+06	8.93484e+06	4.39998e+06	5.72249e+06	6.97578e+06	9.0927e+06	1.22465e+07	8.64255e+06	8.99889e+06	8.76926e+06	9.27541e+06	5.56956e+06
A0A2R8VHP3	Predicted pseudogene 5478 OS=Mus musculus OX=10090 GN=Gm5478 PE=1 SV=1	-	9	6	76	2	535	57.9	6.2	0.884	0.794	0.702	-0.18	-0.33	-0.51	0.999138	0.959765	0.970331	2.04696e+06	3.15076e+06	1.48375e+06	1.51571e+06	1478375	3.36458e+06	2.46712e+06	981119	2.77306e+06	2.04696e+06	3.42622e+06	1.84858e+06	1.80919e+06	1.51897e+06	4.48016e+06	2.57773e+06	1.01852e+06	3.45305e+06
A0A0B4J1J5	Immunoglobulin heavy variable V9-3 (Fragment) OS=Mus musculus OX=10090 GN=Ighv9-3 PE=1 SV=1	-	68	13	210	5	117	13	9.06	1.326	0.787	1.044	0.41	-0.34	0.06	0.938813	0.841081	0.971775	3.68891e+07	6.65833e+07	1.95463e+07	4.1066e+07	7.75646e+07	2.17346e+07	1.34827e+08	4.51698e+07	1.99749e+07	3.70262e+07	7.24527e+07	2.45044e+07	4.91005e+07	7.98712e+07	2.91315e+07	1.40872e+08	4.70181e+07	2.49981e+07
Q8BH61	Coagulation factor XIII A chain OS=Mus musculus OX=10090 GN=F13a1 PE=1 SV=3	Factor XIII is activated by thrombin and calcium ion to a transglutaminase that catalyzes the formation of gamma-glutamyl-epsilon-lysine cross-links between fibrin chains, thus stabilizing the fibrin clot. Also cross-link alpha-2-plasmin inhibitor, or fibronectin, to the alpha chains of fibrin. {ECO:0000250|UniProtKB:P00488}.	65	44	908	44	732	83.2	5.92	1.01	0.78	0.788	0.01	-0.36	-0.34	0.594224	0.738178	0.254475	2.3281e+08	1.495e+08	1.3307e+08	1.02426e+08	1.62888e+08	1.39381e+08	2.0371e+08	1.66751e+08	1.99298e+08	2.32893e+08	1.62867e+08	1.66067e+08	1.22499e+08	1.67691e+08	1.86132e+08	2.12896e+08	1.73182e+08	2.48351e+08
Q4VJB9	Insulin-like growth factor I OS=Mus musculus OX=10090 GN=Igf1 PE=1 SV=1	-	13	1	6	1	159	17.9	9.66	2.611	0.773	2.019	1.38	-0.37	1.01	0.141196	0.974078	0.186472	214372	208486	167930	729255	219797	420317	265369	267728	133632	214372	226714	209222	870455	225833	559680	277267	277933	166400
Q00897	Alpha-1-antitrypsin 1-4 OS=Mus musculus OX=10090 GN=Serpina1d PE=1 SV=1	Inhibitor of serine proteases. Can inhibit trypsin and chymotrypsin; relatively ineffective against elastase. {ECO:0000269|PubMed:11961105, ECO:0000269|PubMed:8619829}.	62	23	465	8	413	46	5.44	0.971	0.771	0.749	-0.04	-0.38	-0.42	0.96325	0.973716	0.999068	6.04279e+07	7.68924e+07	8.93807e+07	1.10395e+08	6.79717e+07	6.09742e+07	4.27244e+07	1.04483e+08	1.18412e+08	6.0435e+07	8.36149e+07	1.11358e+08	1.3177e+08	6.98383e+07	8.1191e+07	4.468e+07	1.08466e+08	1.47448e+08
A0A1Y7VJN6	Immunoglobulin heavy constant gamma 3 (Fragment) OS=Mus musculus OX=10090 GN=Ighg3 PE=4 SV=1	-	70	71	2212	5	399	44	7.14	2.09	0.77	1.609	1.06	-0.38	0.69	0.619323	0.805124	0.941311	5.69653e+08	1.65361e+09	7.08858e+08	2.66945e+09	1.79753e+09	6.16074e+08	3.30679e+09	1.10521e+09	5.50774e+08	5.70522e+08	1.79845e+09	8.84083e+08	3.18662e+09	1.84738e+09	8.21226e+08	3.45517e+09	1.14797e+09	6.87048e+08
A0A0B4J1H6	Immunoglobulin kappa chain variable 2-137 (Fragment) OS=Mus musculus OX=10090 GN=Igkv2-137 PE=4 SV=1	-	64	9	139	2	120	13.1	7.24	1.301	0.768	0.999	0.38	-0.38	0	0.918096	0.751735	0.938621	4.89065e+07	8.61745e+07	3.80367e+07	5.32813e+07	9.19845e+07	3.73131e+07	60958848	9.42406e+07	5.04425e+07	4.89496e+07	9.37086e+07	4.75997e+07	6.36665e+07	9.45521e+07	4.97023e+07	6.37229e+07	9.78933e+07	6.28764e+07
Q00623	Apolipoprotein A-I OS=Mus musculus OX=10090 GN=Apoa1 PE=1 SV=2	Participates in the reverse transport of cholesterol from tissues to the liver for excretion by promoting cholesterol efflux from tissues and by acting as a cofactor for the lecithin cholesterol acyltransferase (LCAT). As part of the SPAP complex, activates spermatozoa motility.	66	22	658	22	264	30.6	5.73	1.044	0.767	0.801	0.06	-0.38	-0.32	0.51107	0.44534	0.99072	1.78183e+08	2.81496e+08	2.80359e+08	4.30698e+08	2.73493e+08	2.39992e+08	3.8192e+08	2.73054e+08	3.61632e+08	1.78233e+08	3.06106e+08	3.49303e+08	5.14091e+08	2.81004e+08	3.19564e+08	3.99074e+08	2.83462e+08	4.50309e+08
P04919	Band 3 anion transport protein OS=Mus musculus OX=10090 GN=Slc4a1 PE=1 SV=1	Functions both as a transporter that mediates electroneutral anion exchange across the cell membrane and as a structural protein. Major integral membrane glycoprotein of the erythrocyte membrane; required for normal flexibility and stability of the erythrocyte membrane and for normal erythrocyte shape via the interactions of its cytoplasmic domain with cytoskeletal proteins, glycolytic enzymes, a…	12	7	23	7	929	103.1	5.45	2.998	0.766	2.296	1.58	-0.38	1.2	0.244011	0.972794	0.320439	785140	460645	1.8506e+06	2.17647e+06	1.25123e+06	3.00267e+06	1.04745e+06	684855	1.4209e+06	866479	604097	2.30563e+06	2.59788e+06	1.36402e+06	3.99825e+06	1.13141e+06	817626	1.76933e+06
A0A075B5U5	Immunoglobulin heavy variable V1-19 OS=Mus musculus OX=10090 GN=Ighv1-19 PE=1 SV=1	-	75	15	248	8	116	12.8	8.75	1.511	0.766	1.157	0.6	-0.38	0.21	0.988773	0.997655	0.976411	3.29893e+07	2.7603e+08	8.68467e+06	4.16545e+07	1.13592e+08	2.02978e+07	6.26439e+07	4.15427e+07	2.59752e+07	3.32185e+07	3.00163e+08	1.11251e+07	5.01911e+07	1.16926e+08	2.7563e+07	6.58023e+07	4.33693e+07	3.27327e+07
A0A075B684	Immunoglobulin heavy variable 1-62-1 OS=Mus musculus OX=10090 GN=Ighv1-62-1 PE=4 SV=1	-	63	4	52	1	30	3.2	9.04	0.237	0.76	0.181	-2.07	-0.4	-2.47	0.271763	0.972748	0.205715	-	254377	-	-	-	-	461645	-	-	60649.2	276617	58774.1	81456	14397.9	7047.99	482343	79762.6	47742.7
A0A0A6YY38	Immunoglobulin heavy variable V1-42 (Fragment) OS=Mus musculus OX=10090 GN=Ighv1-42 PE=1 SV=1	-	68	13	283	3	117	12.9	8.75	1.357	0.76	1.031	0.44	-0.4	0.04	0.924903	0.960462	0.993669	8.96562e+06	3.30526e+07	2.06251e+06	1.195e+07	1.18431e+07	7.45953e+06	1.12999e+07	1.24207e+07	7.48076e+06	9.02917e+06	3.59424e+07	2.69265e+06	1.43697e+07	1.22537e+07	1.00611e+07	1.18841e+07	1.2945e+07	9.42506e+06
A0A140T8N4	Immunoglobulin kappa variable 5-37 (Fragment) OS=Mus musculus OX=10090 GN=Igkv5-37 PE=4 SV=2	-	31	2	14	2	115	12.6	8	1.004	0.751	0.754	0.01	-0.41	-0.41	0.96062	0.957078	0.999917	776765	4.04838e+06	604130	168627	744150	4.15552e+06	325492	2.56545e+06	830852	776765	4.40232e+06	752678	271026	779797	5.53334e+06	409530	2.66324e+06	1.03459e+06
P01632	Ig kappa chain V-I region S107A OS=Mus musculus OX=10090 GN=Igkv7-33 PE=2 SV=1	Anti-phosphocholine antibody.	34	6	31	4	114	12.7	8.98	1.31	0.751	0.983	0.39	-0.41	-0.02	0.971332	0.981726	0.911418	2.24093e+06	1.75587e+07	750150	2.02478e+06	1.11439e+07	2.29827e+06	3741988	3.0646e+06	2.05538e+06	2.42644e+06	1.9137e+07	1.15917e+06	2.55327e+06	1.145e+07	3.17821e+06	4.02345e+06	3.23206e+06	2.68098e+06
A0A140T8P5	Immunoglobulin kappa chain variable 8-24 (Fragment) OS=Mus musculus OX=10090 GN=Igkv8-24 PE=4 SV=2	-	45	7	166	3	121	13.3	5.94	1.653	0.746	1.234	0.72	-0.42	0.3	0.835949	0.993372	0.887934	1.38082e+07	2.48554e+07	8.99935e+06	1.91184e+07	4.08456e+07	7.09766e+06	2.17456e+07	1.78183e+07	9.26049e+06	1.38082e+07	2.70285e+07	1.12122e+07	2.28201e+07	4.19673e+07	9.47032e+06	2.27205e+07	1.84975e+07	1.15313e+07
P01667	Ig kappa chain V-III region PC 6308 OS=Mus musculus OX=10090 PE=1 SV=1	-	53	7	194	1	111	12.1	4.61	1.026	0.746	0.766	0.04	-0.42	-0.38	0.992636	0.999753	0.989719	-	546984	121025	2.01373e+06	150626	-	663030	194649	-	81964.8	594805	150784	2.40363e+06	154762	31081.9	692757	202068	48342.4
A0A075B5X3	Immunoglobulin heavy variable 1-64 (Fragment) OS=Mus musculus OX=10090 GN=Ighv1-64 PE=4 SV=1	-	74	15	904	2	117	12.9	9.06	1.047	0.746	0.782	0.07	-0.42	-0.36	0.992713	0.995197	0.999739	8.00361e+06	2.46689e+07	3.70251e+06	5.17222e+06	2.27887e+07	6.35295e+06	1.65763e+07	5.99833e+06	8.6588e+06	8.07602e+06	2.68256e+07	4.63134e+06	6.20282e+06	2.34145e+07	8.45936e+06	1.73196e+07	6.3091e+06	1.08219e+07
P14847	C-reactive protein OS=Mus musculus OX=10090 GN=Crp PE=1 SV=2	Displays several functions associated with host defense: it promotes agglutination, bacterial capsular swelling, phagocytosis and complement fixation through its calcium-dependent binding to phosphorylcholine. Can interact with DNA and histones and may scavenge nuclear material released from damaged circulating cells.	34	5	19	5	225	25.3	6.2	1.571	0.745	1.17	0.65	-0.43	0.23	0.254588	0.720407	0.612152	1.84668e+06	1.66751e+06	2.25779e+06	2.47598e+06	2.14475e+06	3.52263e+06	2.5851e+06	2.43248e+06	1.91316e+06	1.84668e+06	1.88066e+06	2.81295e+06	2.95538e+06	2.20365e+06	4.6906e+06	2.70101e+06	2.5252e+06	2.38229e+06
A0A075B5V2	Immunoglobulin heavy variable 1-34 (Fragment) OS=Mus musculus OX=10090 GN=Ighv1-34 PE=4 SV=1	-	53	14	615	1	117	13	8.73	0.526	0.744	0.391	-0.93	-0.43	-1.36	0.988516	0.566289	0.647389	1.27108e+06	1.55316e+06	144609	248897	2.12274e+06	501745	2.22157e+06	1.64668e+06	839047	1.27108e+06	1.68895e+06	180167	366291	2.18103e+06	668106	2.32117e+06	1.70945e+06	1.04479e+06
A0A140T8N5	Immunoglobulin kappa variable 6-23 (Fragment) OS=Mus musculus OX=10090 GN=Igkv6-23 PE=4 SV=2	-	43	7	458	2	115	12.8	5.73	1.03	0.737	0.759	0.04	-0.44	-0.4	0.957755	0.983146	0.993946	20303880	2.43772e+07	5.78222e+06	1.75146e+07	2.78517e+07	7.958e+06	2.63749e+07	2.97057e+07	4.98487e+06	20303880	2.65084e+07	7.204e+06	2.09058e+07	2.86165e+07	1.05966e+07	2.75575e+07	3.0838e+07	6.20722e+06
Q8CG16	Complement C1r-A subcomponent OS=Mus musculus OX=10090 GN=C1ra PE=1 SV=1	C1r B chain is a serine protease that combines with C1q and C1s to form C1, the first component of the classical pathway of the complement system.	34	14	105	14	707	80	5.66	2.473	0.733	1.814	1.31	-0.45	0.86	0.694718	0.961863	0.545453	6.28084e+06	5.99141e+06	1.65682e+07	1.35561e+07	1.86017e+07	6.42729e+06	4.4495e+06	1.33814e+07	7.16419e+06	6.35332e+06	6.54346e+06	2.06421e+07	1.61809e+07	1.91126e+07	8.63283e+06	4.79929e+06	1.39766e+07	8.92094e+06
Q03350	Thrombospondin-2 OS=Mus musculus OX=10090 GN=Thbs2 PE=1 SV=2	Adhesive glycoprotein that mediates cell-to-cell and cell-to-matrix interactions. Ligand for CD36 mediating antiangiogenic properties. {ECO:0000269|PubMed:15748999}.	3	3	35	1	1172	129.8	4.82	1.01	0.727	0.734	0.01	-0.46	-0.45	0.878361	0.774689	0.977148	-	-	-	59303.9	31801.3	-	-	-	-	50552.2	11503.8	86707.3	70786.5	32674.6	51041.9	78680.8	69550.7	30794.2
A0A140T8M0	Immunoglobulin kappa variable 1-117 (Fragment) OS=Mus musculus OX=10090 GN=Igkv1-117 PE=4 SV=2	-	55	7	277	4	119	13.1	8.48	1.028	0.727	0.747	0.04	-0.46	-0.42	0.935707	0.996723	0.960307	1.48249e+08	4.21558e+08	7.69106e+07	1.27674e+08	2.55015e+08	7.50084e+07	1.95232e+08	2.20661e+08	1.00475e+08	1.48325e+08	4.58414e+08	9.5892e+07	1.52453e+08	2.62018e+08	9.99042e+07	2.04022e+08	2.29072e+08	1.25164e+08
A0A075B5N2	Immunoglobulin kappa chain variable 6-29 OS=Mus musculus OX=10090 GN=Igkv6-29 PE=4 SV=7	-	42	5	63	2	114	12.6	5.01	1.403	0.726	1.018	0.49	-0.46	0.03	0.975548	0.976227	0.999995	4.73193e+06	2.72885e+07	1.61881e+06	2.36723e+06	9.81655e+06	4.92718e+06	6.53035e+06	4.17784e+06	5.20885e+06	4.73193e+06	2.96743e+07	2.17326e+06	2.90208e+06	1.00861e+07	6.63664e+06	6.82314e+06	4.39656e+06	6.51736e+06
A0A0G2JFE9	Immunoglobulin heavy variable 1-76 (Fragment) OS=Mus musculus OX=10090 GN=Ighv1-76 PE=1 SV=1	-	67	11	789	3	117	13	9.07	0.961	0.721	0.693	-0.06	-0.47	-0.53	0.995381	0.977337	0.993038	2.15593e+07	7.55417e+07	8.53116e+06	17289000	5.21269e+07	1.5424e+07	6.83322e+07	2.8788e+07	1.08024e+07	2.15593e+07	8.21462e+07	1.07215e+07	2.0714e+07	5.35584e+07	2.0623e+07	7.13959e+07	2.98853e+07	1.34832e+07
Q61838	Pregnancy zone protein OS=Mus musculus OX=10090 GN=Pzp PE=1 SV=3	Is able to inhibit all four classes of proteinases by a unique 'trapping' mechanism. This protein has a peptide stretch, called the 'bait region' which contains specific cleavage sites for different proteinases. When a proteinase cleaves the bait region, a conformational change is induced in the protein which traps the proteinase. The entrapped enzyme remains active against low molecular weight s…	65	90	1407	89	1495	165.7	6.68	1.594	0.711	1.133	0.67	-0.49	0.18	0.652641	0.393878	0.875083	2.66374e+08	3.35087e+08	4.44913e+08	4.9409e+08	3.53001e+08	4.36483e+08	3.80053e+08	4.93963e+08	7.73242e+08	2.66934e+08	3.64687e+08	5.54665e+08	5.899e+08	3.62984e+08	5.81318e+08	3.97404e+08	5.1286e+08	9.62891e+08
Q02257	Junction plakoglobin OS=Mus musculus OX=10090 GN=Jup PE=1 SV=3	Common junctional plaque protein. The membrane-associated plaques are architectural elements in an important strategic position to influence the arrangement and function of both the cytoskeleton and the cells within the tissue. The presence of plakoglobin in both the desmosomes and in the intermediate junctions suggests that it plays a central role in the structure and function of submembranous p…	2	1	2	1	745	81.7	6.14	1.517	0.71	1.078	0.6	-0.49	0.11	0.75871	0.997341	0.796425	42709.5	111011	32845.9	54294	108997	46943.8	57545.6	44959.3	64977.9	42709.5	120716	40922.3	64806.6	111990	62508.7	60125.7	46673.1	80911.3
A0A0A6YVP0	Immunoglobulin heavy constant gamma 2B (Fragment) OS=Mus musculus OX=10090 GN=Ighg2b PE=1 SV=2	-	63	68	2570	51	405	44.3	6.52	1.363	0.709	0.967	0.45	-0.5	-0.05	0.983279	0.988427	0.999514	8.32996e+08	3.7206e+09	4.11447e+08	5.26541e+08	3.36385e+09	8.52874e+08	1.94069e+09	1.13204e+09	7.83463e+08	8.33878e+08	4.0459e+09	5.13572e+08	6.29316e+08	3.4563e+09	1.13639e+09	2.02796e+09	1.17555e+09	9.76227e+08
A0A075B5Y4	Immunoglobulin heavy variable 1-81 (Fragment) OS=Mus musculus OX=10090 GN=Ighv1-81 PE=4 SV=1	-	70	12	509	9	117	13	8.79	2.728	0.705	1.924	1.45	-0.5	0.94	0.450645	0.974554	0.563356	1.65047e+07	3.74286e+07	6.31995e+06	3.76999e+07	1.24734e+08	1.00985e+07	2.90821e+07	2.25073e+07	9.59914e+06	1.65731e+07	4.07852e+07	8.22767e+06	4.52042e+07	1.2816e+08	1.36733e+07	3.04659e+07	2.35006e+07	1.21399e+07
A0A075B5T2	Immunoglobulin heavy variable 6-3 (Fragment) OS=Mus musculus OX=10090 GN=Ighv6-3 PE=4 SV=7	-	49	7	325	3	118	13.3	7.84	1.216	0.704	0.856	0.28	-0.51	-0.22	0.590348	0.076828	0.27993	4.80204e+07	3.33366e+07	2.57876e+07	3.88658e+07	3.71367e+07	3.30962e+07	4.91785e+07	5.18163e+07	3.98191e+07	4.80512e+07	3.62511e+07	3.21579e+07	4.6485e+07	3.82991e+07	4.40697e+07	5.14871e+07	5.37914e+07	4.95832e+07
P04104	Keratin, type II cytoskeletal 1 OS=Mus musculus OX=10090 GN=Krt1 PE=1 SV=4	May regulate the activity of kinases such as PKC and SRC via binding to integrin beta-1 (ITB1) and the receptor of activated protein C kinase 1 (RACK1). In complex with C1QBP is a high affinity receptor for kininogen-1/HMWK (By similarity). {ECO:0000250}.	4	3	111	2	637	65.6	8.15	1.239	0.704	0.873	0.31	-0.51	-0.2	0.949599	0.729636	0.887803	6.19405e+06	7.54305e+06	4.22614e+06	6.42796e+06	5.12087e+06	6.09821e+06	8.41537e+06	5.02475e+06	7.82653e+06	6.19405e+06	8.20252e+06	5.2653e+06	7.67256e+06	5.2615e+06	8.12016e+06	8.79268e+06	5.21628e+06	9.74569e+06
A0A140T8N3	Immunoglobulin kappa chain variable 13-84 (Fragment) OS=Mus musculus OX=10090 GN=Igkv13-84 PE=4 SV=2	-	48	5	120	2	115	12.6	6.51	0.944	0.703	0.664	-0.08	-0.51	-0.59	0.988893	0.933563	0.875066	1.93725e+06	3.89378e+06	1.57839e+06	1.55556e+06	5.91503e+06	870042	4.4271e+06	2.02935e+06	2.24489e+06	1.93725e+06	4.23421e+06	1.96649e+06	1.85675e+06	6.07747e+06	1.15852e+06	4.62559e+06	2.1067e+06	2.79536e+06
P18527	Ig heavy chain V region 914 OS=Mus musculus OX=10090 PE=1 SV=1	-	59	4	39	1	97	10.7	9.17	0.999	0.701	0.7	0	-0.51	-0.51	0.535671	0.99857	0.563293	-	-	-	-	580827	-	90112.3	-	-	76816.5	54011.2	14730.4	51138.5	596777	53953.7	94152.6	9781.33	77055.8
A0A0A6YW32	Immunoglobulin heavy variable 1-37 (Fragment) OS=Mus musculus OX=10090 GN=Ighv1-37 PE=4 SV=1	-	40	8	151	1	117	13.1	8.78	1.122	0.695	0.78	0.17	-0.52	-0.36	0.931003	0.954067	0.796289	625224	4.05686e+06	389049	587750	1.60244e+06	436984	860442	4.83477e+06	562520	625224	4.41154e+06	573342	701552	1.64645e+06	581872	899021	5.01905e+06	700457
F6QPR1	Prohibitin (Fragment) OS=Mus musculus OX=10090 GN=Phb2 PE=1 SV=1	-	12	1	1	1	157	17.5	9.8	0.78	0.691	0.539	-0.36	-0.53	-0.89	0.553582	0.953177	0.719986	348132	-	-	-	-	-	-	-	-	348132	29339.8	48068.7	31966.3	37486.2	49717.7	45699.7	87097.9	69558.6
P01626	Ig kappa chain V-II region MOPC 167 OS=Mus musculus OX=10090 PE=1 SV=1	-	53	4	26	1	112	12.3	6.62	0.688	0.69	0.475	-0.54	-0.54	-1.07	0.633052	0.808439	0.947267	-	-	-	-	921547	-	-	-	-	88049	63426.8	13429.4	31991.8	946855	43643.8	94183	58842.9	91909.6
Q9Z2K1	Keratin, type I cytoskeletal 16 OS=Mus musculus OX=10090 GN=Krt16 PE=1 SV=3	Epidermis-specific type I keratin that plays a key role in skin (PubMed:22336941, PubMed:24218583). Acts as a regulator of innate immunity in response to skin barrier breach: required for some inflammatory checkpoint for the skin barrier maintenance (PubMed:24218583). {ECO:0000269|PubMed:11029038, ECO:0000269|PubMed:22336941, ECO:0000269|PubMed:24218583}.	13	6	89	2	469	51.6	5.2	1.851	0.687	1.272	0.89	-0.54	0.35	0.251908	0.811166	0.516668	385126	1.01281e+06	445421	835052	2.4937e+06	514905	801217	703862	602914	385126	1.10136e+06	567816	1.05097e+06	2.56219e+06	739015	837140	730691	826507
A0A0B4J1J2	Immunoglobulin kappa chain variable 5-43 (Fragment) OS=Mus musculus OX=10090 GN=Igkv5-43 PE=1 SV=1	-	44	5	130	3	115	12.6	6.51	1.2	0.685	0.822	0.26	-0.55	-0.28	0.83067	0.751949	0.988088	9.87149e+07	1.25375e+08	3.34297e+07	9.93087e+07	1.37449e+08	5.5522e+07	1.80051e+08	1.38856e+08	4.46544e+07	9.87727e+07	1.36336e+08	4.17267e+07	1.18537e+08	1.41223e+08	7.39311e+07	1.88124e+08	1.44149e+08	5.56153e+07
P84750	Ig kappa chain V region Mem5 (Fragment) OS=Mus musculus OX=10090 PE=1 SV=1	Anti-influenza H3N2 neuraminidase antibody. {ECO:0000269|PubMed:12414967}.	25	2	2	2	121	13.2	8.81	1.348	0.682	0.92	0.43	-0.55	-0.12	0.769757	0.743382	0.998744	-	1.44325e+06	64420.8	-	137048	199611	168485	60924	240816	147007	1.56943e+06	142827	115755	198119	284411	215460	80020.6	338979
O88783	Coagulation factor V OS=Mus musculus OX=10090 GN=F5 PE=1 SV=1	Central regulator of hemostasis. It serves as a critical cofactor for the prothrombinase activity of factor Xa that results in the activation of prothrombin to thrombin.	16	27	171	27	2183	247.1	6.05	2.728	0.672	1.833	1.45	-0.57	0.87	0.597687	0.999961	0.60241	8.54197e+06	9.29225e+06	2.18773e+07	2.55837e+07	2.75052e+07	7.66908e+06	1.62773e+07	1.47775e+07	7.52115e+06	8.74011e+06	1.03652e+07	2.72567e+07	3.07181e+07	2.82783e+07	1.04789e+07	1.70829e+07	1.54238e+07	9.4744e+06
A0A0G2JFN8	Immunoglobulin kappa variable 8-19 (Fragment) OS=Mus musculus OX=10090 GN=Igkv8-19 PE=1 SV=4	-	45	6	177	4	121	13.3	4.96	2.13	0.671	1.43	1.09	-0.58	0.52	0.906675	0.999992	0.908253	3.86099e+06	5.27642e+07	3.67171e+06	8.17068e+06	4.67216e+07	5.46043e+06	26700907	6.58378e+06	4.23559e+06	3.8967e+06	5.73773e+07	4.62038e+06	9.841e+06	4.80047e+07	7.35283e+06	2.78981e+07	6.88295e+06	5.43924e+06
A0A075B5M7	Immunoglobulin kappa variable 5-39 OS=Mus musculus OX=10090 GN=Igkv5-39 PE=1 SV=7	-	80	5	221	3	95	10.3	6.25	1.394	0.668	0.93	0.48	-0.58	-0.1	0.979914	0.659235	0.767322	6.04374e+07	2.39177e+07	2.32364e+07	5.45397e+07	3.92329e+07	1.75739e+07	1.4444e+08	2.73058e+07	3.48197e+07	6.04374e+07	2.60088e+07	2.89499e+07	6.51157e+07	4.03435e+07	2.34008e+07	1.50916e+08	2.84944e+07	4.33684e+07
A0A075B5X5	Immunoglobulin heavy variable 1-66 (Fragment) OS=Mus musculus OX=10090 GN=Ighv1-66 PE=4 SV=1	-	67	15	833	1	117	12.9	8.85	1.355	0.666	0.903	0.44	-0.59	-0.15	0.989101	0.988615	0.956423	1.23004e+07	7.70292e+07	1.05407e+07	1.49131e+07	3.52115e+07	1.17697e+07	6.81204e+07	1.89167e+07	1.04477e+07	1.23413e+07	8.37636e+07	1.314e+07	1.78007e+07	3.62459e+07	1.56904e+07	7.12279e+07	1.97181e+07	1.30622e+07
A0A075B5U0	Immunoglobulin heavy variable V1-12 OS=Mus musculus OX=10090 GN=Ighv1-12 PE=4 SV=1	-	78	9	766	2	98	10.8	9.07	3.373	0.665	2.243	1.75	-0.59	1.17	0.133996	0.69509	0.377177	4.57988e+06	6.32481e+06	1.78746e+06	1.29438e+07	2.0678e+07	5.72751e+06	6.5912e+06	1.3293e+07	2.22315e+06	4.57988e+06	6.87777e+06	2.34762e+06	1.545e+07	2.12458e+07	7.69717e+06	6.88672e+06	1.37996e+07	2.83904e+06
Q9Z2U1	Proteasome subunit alpha type-5 OS=Mus musculus OX=10090 GN=Psma5 PE=1 SV=1	Component of the 20S core proteasome complex involved in the proteolytic degradation of most intracellular proteins. This complex plays numerous essential roles within the cell by associating with different regulatory particles. Associated with two 19S regulatory particles, forms the 26S proteasome and thus participates in the ATP-dependent degradation of ubiquitinated proteins. The 26S proteasom…	16	2	2	2	241	26.4	4.79	2.028	0.663	1.345	1.02	-0.59	0.43	0.985796	0.993641	0.998414	239013	1.12206e+06	334541	190611	949476	634827	686394	412120	504554	322692	1.22015e+06	416801	253298	975550	845313	717169	427829	628277
Q06890	Clusterin OS=Mus musculus OX=10090 GN=Clu PE=1 SV=1	Functions as extracellular chaperone that prevents aggregation of non native proteins. Prevents stress-induced aggregation of blood plasma proteins (By similarity). Inhibits formation of amyloid fibrils by APP, APOC2, B2M, CALCA, CSN3, SNCA and aggregation-prone LYZ variants (in vitro) (PubMed:14741101). Does not require ATP. Maintains partially unfolded proteins in a state appropriate for subseq…	37	13	183	13	448	51.6	5.67	1.817	0.655	1.19	0.86	-0.61	0.25	0.398478	0.966411	0.521206	1.92498e+07	2.19963e+07	4.03375e+07	7.99111e+07	4.23066e+07	2.35391e+07	1.87633e+07	3.51804e+07	3.53052e+07	1.92498e+07	2.39194e+07	5.0256e+07	9.53837e+07	4.34684e+07	3.13438e+07	1.96045e+07	3.65214e+07	4.39624e+07
P52430	Serum paraoxonase/arylesterase 1 OS=Mus musculus OX=10090 GN=Pon1 PE=1 SV=2	Hydrolyzes the toxic metabolites of a variety of organophosphorus insecticides. Capable of hydrolyzing a broad spectrum of organophosphate substrates and lactones, and a number of aromatic carboxylic acid esters. Mediates an enzymatic protection of low density lipoproteins against oxidative modification. {ECO:0000250|UniProtKB:P27169}.	42	8	41	8	355	39.5	5.22	1.499	0.646	0.968	0.58	-0.63	-0.05	0.258051	0.661202	0.677515	3.52188e+06	4.58512e+06	6.82377e+06	1.06387e+07	7.11011e+06	5.61355e+06	4.74625e+06	7.43778e+06	6.83279e+06	3.52188e+06	4.98599e+06	8.50165e+06	1.26986e+07	7.30536e+06	7.4748e+06	4.95905e+06	7.72128e+06	8.50827e+06
A0A0B4J1P3	Immunoglobulin heavy variable 9-1 (Fragment) OS=Mus musculus OX=10090 GN=Ighv9-1 PE=4 SV=1	-	67	9	58	3	117	13.2	7.12	1.639	0.637	1.044	0.71	-0.65	0.06	0.928798	0.996117	0.895206	735168	815583	3.92399e+06	2.38997e+06	1.54946e+06	219337	1.46135e+06	4.20329e+06	494744	804491	1.00243e+06	4.93485e+06	2.92187e+06	1.64318e+06	331844	1.57383e+06	4.3982e+06	708452
Q99M74	Keratin, type II cuticular Hb2 OS=Mus musculus OX=10090 GN=Krt82 PE=1 SV=2	-	2	1	1	1	516	57.1	6.25	1.35	0.632	0.853	0.43	-0.66	-0.23	0.704666	0.250642	0.620707	47434.1	-	-	-	-	-	-	658794	-	47434.1	90710.8	7636.34	57583.5	64044.2	75324.5	75097.5	683906	67186
Q8R0Z6	Angiopoietin-related protein 6 OS=Mus musculus OX=10090 GN=Angptl6 PE=2 SV=1	May play a role in the wound healing process. May promote epidermal proliferation, remodeling and regeneration. May promote the chemotactic activity of endothelial cells and induce neovascularization. May counteract high-fat diet-induced obesity and related insulin resistance through increased energy expenditure. {ECO:0000269|PubMed:12871997, ECO:0000269|PubMed:14764539, ECO:0000269|PubMed:157787…	17	5	11	5	457	51.1	9	0.806	0.632	0.509	-0.31	-0.66	-0.97	0.776181	0.676782	0.329997	1.01996e+06	808045	1.03081e+06	470010	1.34566e+06	588776	2.1947e+06	1.53552e+06	646938	1.04641e+06	1.02317e+06	1.40894e+06	623305	1.47145e+06	842945	2.36588e+06	1.65521e+06	892017
Q9JJN5	Carboxypeptidase N catalytic chain OS=Mus musculus OX=10090 GN=Cpn1 PE=1 SV=1	Protects the body from potent vasoactive and inflammatory peptides containing C-terminal Arg or Lys (such as kinins or anaphylatoxins) which are released into the circulation. {ECO:0000250}.	26	8	57	8	457	51.8	8.28	1.16	0.632	0.733	0.21	-0.66	-0.45	0.874758	0.995986	0.833521	1.50447e+07	5.47665e+06	5.787e+06	6.97531e+06	1.13488e+07	2.50088e+06	1.17795e+07	1.09931e+07	4.14024e+06	1.50447e+07	5.96224e+06	7.20995e+06	8.36707e+06	1.16877e+07	3.42074e+06	1.23077e+07	1.14121e+07	5.15548e+06
A0A075B5U7	Immunoglobulin heavy variable 1-22 (Fragment) OS=Mus musculus OX=10090 GN=Ighv1-22 PE=1 SV=1	-	75	15	654	2	117	13	8.76	1.302	0.628	0.818	0.38	-0.67	-0.29	0.903298	0.982172	0.9657	2.00956e+08	5.17218e+08	9.54744e+07	2.19188e+08	4.08872e+08	1.67481e+08	3.06121e+08	3.47498e+08	1.20273e+08	2.0099e+08	5.62437e+08	1.19135e+08	2.6168e+08	4.201e+08	2.23204e+08	3.19923e+08	3.60789e+08	1.49891e+08
A0A140T8N8	Immunoglobulin kappa variable 9-123 (Fragment) OS=Mus musculus OX=10090 GN=Igkv9-123 PE=4 SV=2	-	42	3	7	3	117	12.8	6.54	1.846	0.627	1.158	0.88	-0.67	0.21	0.608187	0.726234	0.976407	1.17693e+06	2.89825e+06	313675	1.88494e+06	6.00637e+06	681909	1.27309e+06	3.20676e+06	1.57369e+06	1.26313e+06	3.20313e+06	490984	2.3315e+06	6.17131e+06	976984	1.35166e+06	3.42362e+06	2.01297e+06
A0A075B5L2	Immunoglobulin kappa chain variable 4-91 (Fragment) OS=Mus musculus OX=10090 GN=Igkv4-91 PE=4 SV=2	-	48	5	78	3	119	12.7	7.12	1.444	0.626	0.904	0.53	-0.68	-0.15	0.898073	0.357543	0.576089	4.81278e+07	4.06063e+07	7.19198e+07	4.13562e+07	7.18549e+07	52183468	7.08866e+07	7.40549e+07	6.97526e+07	4.81278e+07	4.41565e+07	8.96728e+07	4.93637e+07	7.38282e+07	6.94857e+07	7.40648e+07	7.68776e+07	8.68568e+07
P01642	Ig kappa chain V-V region L7 (Fragment) OS=Mus musculus OX=10090 GN=Gm10881 PE=1 SV=1	-	40	5	153	5	115	12.6	5.94	1.993	0.625	1.245	0.99	-0.68	0.32	0.570563	0.91741	0.793421	3.17032e+07	9.47356e+07	1.36608e+07	2.97567e+07	1.35395e+08	4.74498e+07	5.00054e+07	3.86532e+07	4.07445e+07	3.17032e+07	1.03018e+08	1.70198e+07	3.55183e+07	1.39113e+08	6.31824e+07	5.22474e+07	4.01266e+07	5.07356e+07
A0A0G2JGQ8	Ig lambda-3 chain C region (Fragment) OS=Mus musculus OX=10090 GN=Iglc3 PE=1 SV=1	-	89	8	158	3	105	11.5	5.33	1.684	0.62	1.044	0.75	-0.69	0.06	0.224104	0.477679	0.801305	3.28222e+06	3.66663e+06	2.72721e+06	12582353	5.5686e+06	2.73664e+06	4.8462e+06	5.28167e+06	4.63244e+06	3.28222e+06	3.98719e+06	3.39779e+06	1.50186e+07	5.72152e+06	3.64401e+06	5.06349e+06	5.48299e+06	5.76837e+06
A0A0A6YWY9	Immunoglobulin heavy variable 2-6-8 (Fragment) OS=Mus musculus OX=10090 GN=Ighv2-6-8 PE=4 SV=1	-	47	3	12	1	116	12.4	8.16	0.786	0.619	0.487	-0.35	-0.69	-1.04	0.798378	0.953061	0.933605	1.16962e+06	3.97658e+06	733129	431377	2.77038e+06	690070	1.80723e+06	1.89832e+06	568970	1.16962e+06	4.32424e+06	913396	514901	2.84646e+06	918873	1.88826e+06	1.97068e+06	708488
P10404	MLV-related proviral Env polyprotein OS=Mus musculus OX=10090 PE=1 SV=3	The surface protein (SU) attaches the virus to the host cell by binding to its receptor. This interaction triggers the refolding of the transmembrane protein (TM) and is thought to activate its fusogenic potential by unmasking its fusion peptide. Fusion occurs at the host cell plasma membrane (By similarity). {ECO:0000250}.; FUNCTION: The transmembrane protein (TM) acts as a class I viral fusion …	5	2	4	2	641	69.6	7.96	0.691	0.617	0.426	-0.53	-0.7	-1.23	0.572049	0.336946	0.0896288	920918	558075	229702	377441	369752	237501	941614	616679	889492	944251	606866	337327	473434	419241	392568	983832	640185	1.15947e+06
A0A075B5K9	Immunoglobulin kappa variable 12-98 OS=Mus musculus OX=10090 GN=Igkv12-98 PE=4 SV=7	-	54	5	48	3	114	12.3	7.83	0.775	0.614	0.476	-0.37	-0.7	-1.07	0.8714	0.968247	0.962811	2.18338e+06	3.41304e+07	828873	1.40267e+06	7.77964e+06	1.09981e+06	2.9899e+06	3.7613e+06	2.85591e+06	2.18338e+06	3.71144e+07	1.09736e+06	1.69191e+06	7.99329e+06	1.47287e+06	3.12396e+06	3.90467e+06	3.55621e+06
A0A075B5X2	Immunoglobulin heavy variable V1-63 (Fragment) OS=Mus musculus OX=10090 GN=Ighv1-63 PE=4 SV=1	-	61	7	41	7	117	12.9	8.43	2.094	0.613	1.284	1.07	-0.71	0.36	0.566175	0.738199	0.95026	1.56861e+06	7.4237e+06	2.57391e+06	9.0872e+06	7.08726e+06	2.74826e+06	1.10949e+07	5.34087e+06	2.15398e+06	1.96227e+06	8.07273e+06	3.52067e+06	1.09375e+07	7.37259e+06	3.82292e+06	1.16021e+07	5.74166e+06	2.83654e+06
A0A075B5Q2	Immunoglobulin heavy variable 5-9 (Fragment) OS=Mus musculus OX=10090 GN=Ighv5-9 PE=4 SV=1	-	70	8	144	5	117	12.8	8.92	1.265	0.609	0.77	0.34	-0.72	-0.38	0.906066	0.999288	0.890807	2.27693e+06	4.1203e+07	4.39014e+06	1.26662e+06	1.57879e+07	5.33087e+06	5.81188e+06	1.12409e+07	7.42271e+06	2.43172e+06	4.48577e+07	5.64207e+06	1.66209e+06	1.62997e+07	7.13441e+06	6.27198e+06	1.1681e+07	9.2616e+06
Q60692	Proteasome subunit beta type-6 OS=Mus musculus OX=10090 GN=Psmb6 PE=1 SV=3	Component of the 20S core proteasome complex involved in the proteolytic degradation of most intracellular proteins. This complex plays numerous essential roles within the cell by associating with different regulatory particles. Associated with two 19S regulatory particles, forms the 26S proteasome and thus participates in the ATP-dependent degradation of ubiquitinated proteins. The 26S proteasom…	5	1	3	1	238	25.4	5.11	2.907	0.602	1.75	1.54	-0.73	0.81	0.294926	0.849213	0.545522	117310	443525	-	237426	331901	341266	181844	207231	156512	117310	482301	60000.3	283397	341015	454417	189997	215130	194890
P01668	Ig kappa chain V-III region PC 7210 OS=Mus musculus OX=10090 PE=1 SV=1	-	80	8	208	2	110	11.9	4.75	1.252	0.602	0.754	0.32	-0.73	-0.41	0.987155	0.846621	0.915115	787068	1.97662e+06	642946	558303	2.2084e+06	737898	1.89979e+06	1.20199e+06	773269	801533	2.14943e+06	805773	731519	2.27534e+06	1.00876e+06	1.98497e+06	1.33751e+06	1.04424e+06
P01746	Ig heavy chain V region 93G7 OS=Mus musculus OX=10090 PE=2 SV=1	-	56	10	94	7	140	15.5	8.4	3.477	0.597	2.076	1.8	-0.74	1.05	0.717893	0.987603	0.632492	4534826	1.14326e+07	3.53168e+06	1.48213e+07	1.56218e+07	2.72105e+06	7.39637e+06	9.09543e+06	2.12996e+06	4.6318e+06	1.2509e+07	4.42616e+06	1.77248e+07	1.61065e+07	3.70118e+06	7.75723e+06	9.44212e+06	2.68023e+06
A0A075B5L1	Immunoglobulin kappa variable 10-94 (Fragment) OS=Mus musculus OX=10090 GN=Igkv10-94 PE=4 SV=7	-	81	9	272	2	115	12.6	5.9	0.484	0.597	0.289	-1.05	-0.75	-1.79	0.975196	0.974385	0.904106	7.72774e+06	1.38863e+07	9.36895e+06	4.73665e+06	3.44476e+07	3.10775e+06	2.97431e+07	1.88494e+07	2.98327e+06	7.72774e+06	1.51004e+07	1.16727e+07	5.65377e+06	3.53936e+07	4.13817e+06	3.10767e+07	1.95679e+07	3.7148e+06
A0A0A6YYE7	Immunoglobulin kappa variable 4-57 (Fragment) OS=Mus musculus OX=10090 GN=Igkv4-57 PE=4 SV=2	-	85	16	372	3	117	12.7	8.91	2.258	0.596	1.345	1.17	-0.75	0.43	0.980028	0.969185	0.904437	2.70858e+07	2.70758e+08	1.34339e+07	5.153e+07	8.05008e+07	3.09655e+07	4.36687e+07	6.39585e+07	2.04014e+07	2.72432e+07	2.94478e+08	1.67813e+07	6.15074e+07	8.27512e+07	4.13146e+07	4.57223e+07	6.64555e+07	2.54107e+07
A0A075B5T3	Immunoglobulin heavy variable 6-6 (Fragment) OS=Mus musculus OX=10090 GN=Ighv6-6 PE=4 SV=1	-	66	6	290	5	119	13.3	7.08	1.556	0.593	0.923	0.64	-0.75	-0.12	0.934396	0.841597	0.974994	3.21416e+07	7.37291e+07	2.03513e+07	2.12812e+07	4.86688e+07	6.13388e+07	3.30229e+07	70844221	4.35052e+07	3.21416e+07	8.0175e+07	2.53554e+07	2.54017e+07	5.00053e+07	8.16767e+07	3.45035e+07	7.35446e+07	5.41732e+07
Q8K558	Trem-like transcript 1 protein OS=Mus musculus OX=10090 GN=Treml1 PE=1 SV=2	Cell surface receptor that may play a role in the innate and adaptive immune response. {ECO:0000269|PubMed:12393607}.	11	2	4	2	317	33.5	5.25	3.582	0.59	2.113	1.84	-0.76	1.08	0.156356	0.70705	0.42215	-	-	137010	614500	325146	113010	-	398063	92797.7	93262.1	86695	227004	733481	334075	214803	99663.9	413236	158081
A0A075B5W6	Immunoglobulin heavy variable 1-55 (Fragment) OS=Mus musculus OX=10090 GN=Ighv1-55 PE=1 SV=1	-	79	15	832	3	117	12.7	8.27	1.108	0.581	0.643	0.15	-0.78	-0.64	0.779454	0.795735	0.999494	1.57742e+07	2.19256e+07	5.30373e+06	1.46842e+07	3.25463e+07	8.85564e+06	2.62865e+07	2.62208e+07	7.12753e+06	1.58288e+07	2.38425e+07	6.68789e+06	1.75345e+07	3.34614e+07	1.19543e+07	2.7465e+07	2.7249e+07	8.95893e+06
P04946	Ig kappa chain V-V region NQ5-89.4 OS=Mus musculus OX=10090 PE=2 SV=1	Anti-2-phenyl oxazolone (PHOX) Antibody.	39	8	96	2	108	11.9	8.47	1.519	0.574	0.872	0.6	-0.8	-0.2	0.952395	0.968794	0.998133	3.358e+07	163185971	1.60465e+07	4.27916e+07	1.23784e+08	2.52816e+07	9.49082e+07	5.65075e+07	2.68177e+07	3.37234e+07	1.77453e+08	2.0071e+07	5.12229e+07	1.27192e+08	3.37593e+07	9.92704e+07	5.87664e+07	3.35077e+07
A0A075B5R7	Immunoglobulin heavy variable 14-2 (Fragment) OS=Mus musculus OX=10090 GN=Ighv14-2 PE=4 SV=1	-	61	10	160	3	117	13	6.04	1.592	0.573	0.912	0.67	-0.8	-0.13	0.81401	0.670667	0.963832	1.30644e+07	3.58115e+07	7.37013e+06	1.39e+07	2.75977e+07	1.56204e+07	3.01455e+07	1.79105e+07	1.83086e+07	1.30644e+07	3.89424e+07	9.18235e+06	1.66197e+07	2.83555e+07	2.07996e+07	3.1497e+07	1.85931e+07	2.2798e+07
A0A0B4J1I1	Immunoglobulin kappa variable 16-104 (Fragment) OS=Mus musculus OX=10090 GN=Igkv16-104 PE=4 SV=1	-	44	3	105	3	116	12.9	7.08	1.52	0.573	0.87	0.6	-0.8	-0.2	0.886733	0.90473	0.659052	1.78354e+07	7.20649e+07	1.18434e+07	1.9658e+07	8.03183e+07	2.03539e+07	2.98061e+07	3.33948e+07	6.5508e+06	1.78354e+07	7.83653e+07	1.47555e+07	2.34642e+07	8.2524e+07	2.71025e+07	3.11424e+07	3.46677e+07	8.15713e+06
A0A075B5W2	Immunoglobulin heavy variable 1-52 OS=Mus musculus OX=10090 GN=Ighv1-52 PE=4 SV=1	-	55	11	895	1	116	13	7.88	0.757	0.573	0.434	-0.4	-0.8	-1.2	0.976787	0.950616	0.868802	3.83385e+06	3.16306e+07	604502	1.92005e+06	7.83275e+06	2.17996e+06	1.03805e+07	3.27353e+06	5.37306e+06	3.83385e+06	3.4396e+07	753141	2.29181e+06	8.04785e+06	2.90276e+06	1.08459e+07	3.39831e+06	6.6906e+06
A0A075B5R0	Immunoglobulin heavy variable 5-16 OS=Mus musculus OX=10090 GN=Ighv5-16 PE=1 SV=1	-	68	5	93	5	116	13.2	7.81	1.583	0.572	0.905	0.66	-0.81	-0.14	0.548105	0.988455	0.628722	6.22181e+06	9.92137e+06	2.78002e+06	8.24965e+06	4.87298e+07	3.95177e+06	1.04089e+07	1.14776e+07	1.93478e+06	6.22181e+06	1.07888e+07	3.52227e+06	9.84697e+06	5.0068e+07	5.37082e+06	1.08755e+07	1.19151e+07	2.51e+06
A0A0B4J1H9	Immunoglobulin kappa variable 1-132 (Fragment) OS=Mus musculus OX=10090 GN=Igkv1-132 PE=1 SV=1	-	48	6	17	5	120	13.4	5.96	1.442	0.569	0.82	0.53	-0.81	-0.29	0.99927	0.875906	0.858866	91692.5	8.43117e+06	-	184408	6037323	-	170179	466192	471683	285005	9.2003e+06	246450	410871	6.27461e+06	287891	285240	501149	685190
A0A075B5M1	Immunoglobulin kappa variable 4-63 OS=Mus musculus OX=10090 GN=Igkv4-63 PE=1 SV=1	-	48	11	278	1	95	10.2	5.87	0.905	0.562	0.508	-0.14	-0.83	-0.98	0.952121	0.91581	0.771221	-	681206	-	136902	-	44744.3	962786	143708	47967.7	55138.5	783582	105464	259890	78353.6	95405.7	1.00595e+06	187803	75804.3
A0A0B4J1I9	Immunoglobulin kappa variable 4-55 (Fragment) OS=Mus musculus OX=10090 GN=Igkv4-55 PE=1 SV=1	-	77	17	420	4	117	12.7	6.48	2.809	0.558	1.567	1.49	-0.84	0.65	0.878416	0.838966	0.996248	4.21882e+07	1.99321e+08	9.55902e+07	3.06264e+08	3.26834e+08	3.27913e+07	1.01141e+09	2.06393e+08	2.47682e+07	4.27511e+07	2.17102e+08	1.19637e+08	3.6591e+08	3.36071e+08	4.40505e+07	1.05679e+09	2.14506e+08	3.1208e+07
Q3SXB8	Collectin-11 OS=Mus musculus OX=10090 GN=Colec11 PE=2 SV=2	Lectin that plays a role in innate immunity, apoptosis and embryogenesis. Calcium-dependent lectin that binds self and non-self glycoproteins presenting high mannose oligosaccharides with at least one terminal alpha-1,2-linked mannose epitope. Primarily recognizes the terminal disaccharide of the glycan. Also recognizes a subset of fucosylated glycans and lipopolysaccharides. Plays a role in inna…	17	4	34	4	272	29	5.12	1.606	0.541	0.87	0.68	-0.89	-0.2	0.281679	0.291943	0.999519	1.4883e+06	1.50718e+06	2.10655e+06	2.24793e+06	3.77166e+06	1.60689e+06	3.32105e+06	2.97254e+06	1.6338e+06	1.51209e+06	1.67092e+06	2.62452e+06	2.68318e+06	3.87523e+06	2.13968e+06	3.46995e+06	3.08584e+06	2.03442e+06
A0A075B5N4	Immunoglobulin kappa chain variable 8-27 OS=Mus musculus OX=10090 GN=Igkv8-27 PE=4 SV=1	-	54	7	275	2	100	11	7.96	1.425	0.541	0.771	0.51	-0.89	-0.37	0.927885	0.982828	0.851095	7.92934e+06	4.24165e+07	8.03195e+06	1.09044e+07	3.65699e+07	1.07087e+07	1.78529e+07	1.78056e+07	6.26102e+06	7.92934e+06	4.61249e+07	1.00069e+07	1.30157e+07	3.75742e+07	1.42593e+07	1.86533e+07	1.84843e+07	7.7963e+06
Q61765	Keratin, type I cuticular Ha1 OS=Mus musculus OX=10090 GN=Krt31 PE=1 SV=2	-	14	6	31	3	416	47.1	4.89	0.947	0.54	0.511	-0.08	-0.89	-0.97	0.960808	0.188686	0.133804	-	-	-	-	-	-	227308	2.19519e+06	36151.6	278433	257033	277174	262410	151797	331507	513151	2.27887e+06	354087
A0A075B5T6	Immunoglobulin heavy variable V10-3 (Fragment) OS=Mus musculus OX=10090 GN=Ighv10-3 PE=4 SV=1	-	63	9	195	4	119	13.5	8.87	2.366	0.534	1.263	1.24	-0.91	0.34	0.744628	0.968788	0.8695	2.67293e+06	1.18748e+07	2.35686e+06	2.428e+06	2.72272e+07	5.2025e+06	1.31218e+07	5.24527e+06	1.84407e+06	2.6784e+06	1.2913e+07	2.94775e+06	3.0753e+06	2.79749e+07	6.97473e+06	1.37101e+07	5.52038e+06	2.3776e+06
A0A075B5T5	Immunoglobulin heavy variable V1-5 OS=Mus musculus OX=10090 GN=Ighv1-5 PE=4 SV=1	-	90	6	56	6	98	10.8	9.07	3.585	0.532	1.905	1.84	-0.91	0.93	0.147744	0.563173	0.528173	2.73061e+06	1.17904e+07	3.35663e+06	1.30474e+07	2.62446e+07	6.1391e+06	7.72076e+06	10524320	6.41597e+06	2.96323e+06	1.29683e+07	4.35577e+06	1.56157e+07	2.70036e+07	8.43366e+06	8.19521e+06	1.10614e+07	8.13841e+06
A0A075B5K6	Immunoglobulin kappa variable 2-109 (Fragment) OS=Mus musculus OX=10090 GN=Igkv2-109 PE=4 SV=4	-	49	7	97	3	120	13	7.12	1.576	0.524	0.826	0.66	-0.93	-0.28	0.94424	0.991772	0.897643	6.80833e+06	3.04946e+07	5.3388e+06	6.8386e+06	2.95319e+07	8.02633e+06	1.38871e+07	1.25122e+07	5.14178e+06	6.80833e+06	3.31607e+07	6.71509e+06	8.18736e+06	3.03429e+07	1.07277e+07	1.457e+07	1.29891e+07	6.47291e+06
A0A0G2JH00	Immunoglobulin kappa chain variable 4-61 (Fragment) OS=Mus musculus OX=10090 GN=Igkv4-61 PE=4 SV=1	-	59	9	122	2	117	12.7	7.96	5.82	0.523	3.043	2.54	-0.94	1.61	0.518624	0.71245	0.936126	-	-	-	573013	962984	-	215093	898189	-	117518	89906.9	146306	683961	989430	60213.5	224737	932425	72595.6
A0A0G2JGN3	Immunoglobulin heavy variable 1-78 (Fragment) OS=Mus musculus OX=10090 GN=Ighv1-78 PE=1 SV=1	-	47	6	115	4	117	13.2	7.99	0.857	0.522	0.448	-0.22	-0.94	-1.16	0.921056	0.999161	0.935436	6.19725e+06	2.9301e+07	3.37332e+06	4.47548e+06	1.63892e+07	2.60256e+06	1.1508e+07	2.43102e+07	1.99572e+06	6.28654e+06	3.18627e+07	4.2817e+06	5.38842e+06	1.68392e+07	3.5633e+06	1.20383e+07	2.52368e+07	2.55986e+06
O08538	Angiopoietin-1 OS=Mus musculus OX=10090 GN=Angpt1 PE=1 SV=2	Binds and activates TEK/TIE2 receptor by inducing its dimerization and tyrosine phosphorylation. Plays an important role in the regulation of angiogenesis, endothelial cell survival, proliferation, migration, adhesion and cell spreading, reorganization of the actin cytoskeleton, but also maintenance of vascular quiescence. Required for normal angiogenesis and heart development during embryogenesi…	8	3	5	3	498	57.5	6.76	3.296	0.519	1.71	1.72	-0.95	0.77	0.576037	0.998567	0.54814	61363.1	-	511269	1.31962e+06	542157	51170.3	-	313888	261644	151073	168996	636983	1.57513e+06	557046	164600	137759	325852	325803
P01638	Ig kappa chain V-V region L6 (Fragment) OS=Mus musculus OX=10090 PE=4 SV=1	-	36	6	291	4	115	13	7.81	2.3	0.514	1.183	1.2	-0.96	0.24	0.543505	0.434851	0.975421	3.83797e+07	6.70829e+07	1.84764e+07	7.38804e+07	9.33954e+07	2.42118e+07	9.74897e+07	7.18561e+07	3.81076e+07	3.83797e+07	7.29478e+07	2.30196e+07	8.82703e+07	9.59602e+07	3.22784e+07	1.01861e+08	7.46313e+07	4.74667e+07
A0A140T8N9	Immunoglobulin kappa variable 6-32 (Fragment) OS=Mus musculus OX=10090 GN=Igkv6-32 PE=4 SV=2	-	42	7	157	6	115	12.6	7.85	1.383	0.513	0.71	0.47	-0.96	-0.5	0.927401	0.761114	0.936014	9.49116e+06	4.16682e+07	5.63963e+06	1.10128e+07	3.81867e+07	9.57458e+06	5.98387e+07	1.78371e+07	9.38689e+06	9.52813e+06	4.53112e+07	7.06939e+06	1.3174e+07	3.92354e+07	1.27805e+07	6.25613e+07	1.85674e+07	1.17152e+07
A0A075B5P8	Immunoglobulin heavy variable 2-2 (Fragment) OS=Mus musculus OX=10090 GN=Ighv2-2 PE=4 SV=1	-	51	8	35	4	116	12.6	8.48	1.426	0.51	0.727	0.51	-0.97	-0.46	0.460407	0.57667	0.973543	3.23962e+06	6.04121e+06	2.75604e+06	4.17892e+06	2.24279e+07	3.26396e+06	6.58946e+06	5.41593e+06	7.55594e+06	3.47617e+06	6.64877e+06	3.53086e+06	5.0358e+06	2.3077e+07	4.41625e+06	6.9251e+06	5.66624e+06	9.49527e+06
A0A075B5T4	Immunoglobulin heavy variable 1-4 (Fragment) OS=Mus musculus OX=10090 GN=Ighv1-4 PE=4 SV=1	-	51	13	832	1	117	13.1	9.23	2.371	0.509	1.208	1.25	-0.97	0.27	0.583005	0.378066	0.912884	6.4217e+06	1.97476e+07	4.1149e+06	1.2776e+07	1.95805e+07	9.03663e+06	4.56886e+07	1.13133e+07	1.0204e+07	6.47198e+06	2.14741e+07	5.1267e+06	1.53462e+07	2.01182e+07	1.20733e+07	4.77371e+07	1.18194e+07	1.27062e+07
P01647	Ig kappa chain V-V region HP 124E1 OS=Mus musculus OX=10090 PE=1 SV=1	-	72	9	238	3	108	12	8.46	1.663	0.482	0.802	0.73	-1.05	-0.32	0.807651	0.928625	0.962206	1.21972e+07	5.6628e+07	4.02763e+06	1.71056e+07	3.56591e+07	1.43325e+07	3.12685e+07	2.44917e+07	7.89906e+06	1.22761e+07	6.16217e+07	5.12804e+06	2.04177e+07	3.66384e+07	1.91065e+07	3.2749e+07	2.54727e+07	9.92967e+06
A0A075B5P1	Immunoglobulin kappa variable 3-1 (Fragment) OS=Mus musculus OX=10090 GN=Igkv3-1 PE=1 SV=7	-	76	7	138	3	119	13	4.83	1.922	0.481	0.925	0.94	-1.06	-0.11	0.72235	0.838933	0.974491	3.52445e+06	8.04621e+06	965615	5.82868e+06	8.28001e+06	3.2818e+06	15663004	7.24694e+06	1.01171e+06	3.61922e+06	8.81008e+06	1.29629e+06	6.95724e+06	8.61653e+06	4.38252e+06	1.63653e+07	7.52318e+06	1.28401e+06
A0A0B4J1I6	Immunoglobulin kappa variable 4-69 (Fragment) OS=Mus musculus OX=10090 GN=Igkv4-69 PE=4 SV=1	-	66	9	89	3	116	12.6	7.28	1.935	0.48	0.929	0.95	-1.06	-0.11	0.853099	0.724638	0.968478	284456	843659	-	342812	545090	716498	11710156	-	547911	327701	917418	103044	429356	634015	963627	1.22519e+07	81039.2	682265
A0A0G2JFN9	Immunoglobulin heavy variable V1-67 (Fragment) OS=Mus musculus OX=10090 GN=Ighv1-67 PE=4 SV=1	-	26	2	15	1	117	12.9	8.27	0.812	0.48	0.39	-0.3	-1.06	-1.36	0.980064	0.253847	0.32015	-	-	-	-	-	-	-	-	500480	33870.3	16346.1	22831.3	73854.1	15040.1	18538.5	47539.8	39896.8	623203
P01639	Immunoglobulin kappa chain variable 9-120 OS=Mus musculus OX=10090 GN=Igkv9-120 PE=1 SV=1	-	52	9	194	7	130	14.3	5.48	3.194	0.469	1.5	1.68	-1.09	0.58	0.747925	0.912885	0.940789	3.86558e+07	2.32445e+08	2.96188e+07	1.21896e+08	1.2021e+08	5.33442e+07	1.20318e+08	7.93406e+07	5.60684e+07	3.86692e+07	2.52767e+08	3.69949e+07	1.45498e+08	1.23511e+08	7.10312e+07	1.25712e+08	8.23649e+07	6.99387e+07
A0A140T8N1	Immunoglobulin kappa chain variable 1-88 (Fragment) OS=Mus musculus OX=10090 GN=Igkv1-88 PE=4 SV=2	-	46	6	88	4	120	13.2	8.02	1.542	0.467	0.719	0.62	-1.1	-0.48	0.847032	0.682245	0.950691	781134	2.33135e+06	581165	995746	4.87251e+06	786090	1.8102e+06	1.07502e+07	580689	858054	2.66303e+06	882441	1.36057e+06	5.00631e+06	1.13834e+06	1.89136e+06	1.116e+07	766822
A0A075B696	Immunoglobulin heavy variable 2-3 (Fragment) OS=Mus musculus OX=10090 GN=Ighv2-3 PE=4 SV=3	-	49	3	26	2	115	12.3	7.77	0.83	0.463	0.384	-0.27	-1.11	-1.38	0.90542	0.0558883	0.03319	4.10247e+06	4.86706e+06	1.89481e+06	2.85214e+06	5.0209e+06	1.50684e+06	8483561	9.16474e+06	7.03863e+06	4.10247e+06	5.33403e+06	2.36072e+06	3.40438e+06	5.15878e+06	2.00645e+06	8.86393e+06	9.51407e+06	8.76458e+06
P06329	Ig heavy chain V region AC38 15.3 OS=Mus musculus OX=10090 PE=1 SV=1	-	30	5	28	3	120	13.3	7.12	3.447	0.449	1.547	1.79	-1.16	0.63	0.0624088	0.296779	0.476351	-	271618	306429	566509	2.28283e+06	889987	1.05977e+06	693015	176303	140239	343778	433956	686520	2.34552e+06	1.18508e+06	1.18818e+06	765843	303600
A0A075B5W7	Immunoglobulin heavy variable 1-56 OS=Mus musculus OX=10090 GN=Ighv1-56 PE=4 SV=1	-	65	9	712	3	98	10.8	8.47	1.56	0.447	0.698	0.64	-1.16	-0.52	0.603775	0.537315	0.991979	262703	-	130851	4.33057e+06	307381	108470	8.19322e+06	-	537062	324647	210568	400946	5.17738e+06	506552	324769	8.58724e+06	207147	725720
A0A075B5L3	Immunoglobulin kappa chain variable 4-90 (Fragment) OS=Mus musculus OX=10090 GN=Igkv4-90 PE=4 SV=5	-	42	4	25	3	117	12.6	5.11	2.364	0.445	1.052	1.24	-1.17	0.07	0.89751	0.799684	0.977807	1.09785e+06	5.03678e+06	502699	742918	2.54796e+06	4.9102e+06	2.43642e+06	1.55505e+07	551080	1.13256e+06	5.47714e+06	672243	922765	2.67765e+06	6.53826e+06	2.54565e+06	1.61433e+07	725275
P06328	Ig heavy chain V region 1-72 OS=Mus musculus OX=10090 GN=Ighv1-72 PE=1 SV=2	-	58	16	355	4	117	12.9	9.29	2.16	0.436	0.943	1.11	-1.2	-0.08	0.878882	0.995025	0.919039	5.22024e+07	3.01024e+08	3.48924e+07	9.48337e+07	2.12823e+08	5.60033e+07	1.15111e+08	1.17176e+08	4.9014e+07	5.25308e+07	3.27441e+08	4.39438e+07	1.13472e+08	2.18717e+08	7.47406e+07	1.20357e+08	1.21902e+08	6.13443e+07
A0A0B4J1J0	Immunoglobulin kappa variable 4-50 (Fragment) OS=Mus musculus OX=10090 GN=Igkv4-50 PE=4 SV=1	-	41	5	54	5	117	12.8	5.19	1.443	0.433	0.626	0.53	-1.21	-0.68	0.654557	0.504795	0.960209	3.50342e+06	1.1333e+07	860682	2.05635e+07	4.3442e+06	3.77008e+06	7.80531e+06	3.31133e+07	3.2434e+06	3.54522e+06	1.23286e+07	1.22509e+06	2.45765e+07	4.55399e+06	5.11701e+06	8.1788e+06	3.446e+07	4.13125e+06
A0A075B5K2	Immunoglobulin kappa chain variable 9-124 OS=Mus musculus OX=10090 GN=Igkv9-124 PE=1 SV=7	-	57	6	158	6	95	10.4	5.01	0.957	0.432	0.413	-0.06	-1.21	-1.28	0.949321	0.73961	0.56593	1.18972e+07	6.13888e+07	1.06078e+07	1.07103e+07	4.40542e+07	7.13184e+06	2.96849e+07	1.8048e+07	7.48309e+07	1.20661e+07	6.67559e+07	1.34061e+07	1.28355e+07	4.5264e+07	9.63492e+06	3.10673e+07	1.87809e+07	9.3222e+07
P49722	Proteasome subunit alpha type-2 OS=Mus musculus OX=10090 GN=Psma2 PE=1 SV=3	Component of the 20S core proteasome complex involved in the proteolytic degradation of most intracellular proteins. This complex plays numerous essential roles within the cell by associating with different regulatory particles. Associated with two 19S regulatory particles, forms the 26S proteasome and thus participates in the ATP-dependent degradation of ubiquitinated proteins. The 26S proteasom…	32	4	4	4	234	25.9	7.43	1.459	0.431	0.63	0.55	-1.21	-0.67	0.457174	0.728647	0.875374	-	304143	112383	229655	1.10519e+06	214068	476582	110659	438870	171279	401638	214830	291341	1.13555e+06	313486	497949	178405	546486
D3YZ61	Complement C1q tumor necrosis factor-related protein 3 OS=Mus musculus OX=10090 GN=C1qtnf3 PE=1 SV=1	-	7	2	10	2	319	35	7.61	2.026	0.428	0.867	1.02	-1.22	-0.21	0.37584	0.523739	0.950163	220105	222796	162212	373643	790911	150053	492156	496629	146842	220105	242274	202098	445988	812631	199806	514222	515559	182849
P01837	Immunoglobulin kappa constant OS=Mus musculus OX=10090 GN=Igkc PE=1 SV=2	-	97	36	1974	36	107	11.9	5.9	2.687	0.428	1.15	1.43	-1.22	0.2	0.59837	0.678074	0.989123	7.26766e+08	2.17426e+09	3.68708e+08	1.71902e+09	1.90129e+09	7.09685e+08	2.18582e+09	1.63597e+09	6.29968e+08	7.27102e+08	2.36438e+09	4.59908e+08	2.05191e+09	1.95351e+09	9.45387e+08	2.28382e+09	1.69838e+09	7.84886e+08
A0A0A6YW37	Immunoglobulin heavy variable V1-9 (Fragment) OS=Mus musculus OX=10090 GN=Ighv1-9 PE=4 SV=1	-	74	12	123	12	117	13	7.28	1.881	0.428	0.806	0.91	-1.22	-0.31	0.699848	0.652897	0.996242	8.17663e+06	1.62958e+07	2.75965e+06	7.75779e+07	1.53369e+07	2.93521e+06	1.8764e+07	5.88089e+07	5.2129e+06	8.49343e+06	1.79586e+07	3.88336e+06	9.25987e+07	1.59776e+07	4.36773e+06	1.98263e+07	6.11057e+07	6.76759e+06
A0A075B5Q5	Immunoglobulin heavy variable 2-9 (Fragment) OS=Mus musculus OX=10090 GN=Ighv2-9 PE=4 SV=1	-	48	3	7	1	116	12.5	8.16	2.344	0.426	0.998	1.23	-1.23	0	0.505363	0.689559	0.941344	69459.1	159255	49367.7	136401	251256	66849.7	156094	201920	55656.2	69459.1	173178	61506.6	162812	258155	89014.7	163092	209617	69303.8
P01629	Ig kappa chain V-II region 2S1.3 OS=Mus musculus OX=10090 PE=1 SV=1	-	54	8	69	3	112	12.2	7.94	1.391	0.422	0.587	0.48	-1.24	-0.77	0.708633	0.963367	0.848688	2.89375e+06	8.70877e+06	1.79431e+06	3.08569e+06	2.15628e+07	3.10843e+06	6.74991e+06	7.1914e+06	1.58793e+06	2.97656e+06	9.47016e+06	2.23551e+06	3.68315e+06	2.21549e+07	4.13908e+06	7.05254e+06	7.46552e+06	2.05005e+06
P01634	Ig kappa chain V-V region MOPC 21 OS=Mus musculus OX=10090 PE=1 SV=1	-	29	4	51	1	136	14.9	6.76	1.353	0.418	0.566	0.44	-1.26	-0.82	0.788645	0.168932	0.383032	39226.1	-	-	-	134572	-	307415	-	-	39226.1	31070.7	13669.4	42036.3	138268	12641.2	321198	73959.9	74321.1
A0A075B5R9	Immunoglobulin heavy variable V14-3 (Fragment) OS=Mus musculus OX=10090 GN=Ighv14-3 PE=4 SV=1	-	55	7	129	4	117	13	8.84	3.145	0.413	1.298	1.65	-1.28	0.38	0.676366	0.913776	0.890341	1.84822e+06	1.59105e+07	2.06211e+06	1.93858e+07	7.81752e+06	2.37013e+06	7.51366e+06	5.96805e+06	3.51694e+06	1.94289e+06	1.73016e+07	2.56916e+06	2.31393e+07	8.07881e+06	3.21331e+06	7.85053e+06	6.22424e+06	4.37934e+06
Q9QWK4	CD5 antigen-like OS=Mus musculus OX=10090 GN=Cd5l PE=1 SV=3	Secreted protein that acts as a key regulator of lipid synthesis: mainly expressed by macrophages in lymphoid and inflamed tissues and regulates mechanisms in inflammatory responses, such as infection or atherosclerosis (PubMed:26048980). Able to inhibit lipid droplet size in adipocytes (PubMed:20519120, PubMed:22579686). Following incorporation into mature adipocytes via CD36-mediated endocytosi…	48	17	622	17	352	38.8	5.16	1.473	0.404	0.595	0.56	-1.31	-0.75	0.464648	0.203151	0.77317	2.20185e+08	1.64171e+08	1.00599e+08	4.27484e+08	2.5597e+08	1.22572e+08	5.39468e+08	4.26055e+08	1.61285e+08	2.2027e+08	1.7853e+08	1.25394e+08	5.10335e+08	2.62999e+08	1.63264e+08	5.63656e+08	4.42295e+08	2.00834e+08
A0A075B5K0	Immunoglobulin kappa variable 14-126 (Fragment) OS=Mus musculus OX=10090 GN=Igkv14-126 PE=4 SV=7	-	37	6	277	3	117	13	7.08	2.954	0.403	1.19	1.56	-1.31	0.25	0.720482	0.618407	0.982324	765295	3.142e+06	747867	2.65789e+06	2.20644e+07	439036	2.15803e+07	2.56705e+06	1.13692e+06	915007	3.46678e+06	1.074e+06	3.17252e+06	2.26703e+07	682395	2.25478e+07	2.6649e+06	1.49683e+06
P18529	Ig heavy chain V region 5-76 OS=Mus musculus OX=10090 PE=1 SV=1	-	35	4	37	1	117	13	8.91	2.261	0.4	0.905	1.18	-1.32	-0.14	0.530306	0.965248	0.671657	-	255750	-	792257	148576	-	161530	180105	-	67512.9	278110	14931.5	945656	152656	79252.7	168772	186970	20401.4
A0A140T8M3	Immunoglobulin kappa chain variable 8-30 (Fragment) OS=Mus musculus OX=10090 GN=Igkv8-30 PE=4 SV=2	-	60	9	369	4	121	13.3	6.49	1.972	0.4	0.788	0.98	-1.32	-0.34	0.571864	0.865073	0.85623	4.81731e+07	1.60548e+08	2.90812e+07	7.9636e+07	3.77057e+08	5.00857e+07	1.43288e+08	1.16237e+08	3.78396e+07	4.8264e+07	1.74584e+08	3.64637e+07	9.51987e+07	3.87412e+08	6.67519e+07	1.49712e+08	1.20756e+08	4.72363e+07
A0A0B4J1J4	Immunoglobulin heavy variable V9-2 (Fragment) OS=Mus musculus OX=10090 GN=Ighv9-2 PE=4 SV=1	-	56	8	86	2	117	13.3	8.41	1.408	0.397	0.559	0.49	-1.33	-0.84	0.999459	0.998358	0.99594	91702.1	1.18535e+06	119379	112794	957255	146702	421631	1.05454e+06	-	165789	1.28898e+06	174818	169164	983543	246087	440535	1.09474e+06	66026
P01648	Ig kappa chain V-V region HP 91A3 OS=Mus musculus OX=10090 PE=1 SV=1	-	37	4	83	2	108	12	8.47	2.62	0.392	1.028	1.39	-1.35	0.04	0.85484	0.538561	0.836698	1.10585e+07	5.57061e+07	9.70768e+06	2.66755e+07	3.37675e+07	1.24674e+07	2.96545e+07	2.92749e+07	3.74345e+07	1.11095e+07	6.06e+07	1.21872e+07	3.1927e+07	3.47582e+07	1.6665e+07	3.10669e+07	3.03908e+07	4.66653e+07
P01592	Immunoglobulin J chain OS=Mus musculus OX=10090 GN=Jchain PE=1 SV=4	Serves to link two monomer units of either IgM or IgA. In the case of IgM, the J chain-joined dimer is a nucleating unit for the IgM pentamer, and in the case of IgA it induces dimers and/or larger polymers. It also helps to bind these immunoglobulins to secretory component. {ECO:0000269|PubMed:1517233}.	67	13	616	13	159	18	4.89	1.545	0.383	0.591	0.63	-1.39	-0.76	0.187713	0.113731	0.919325	1.3636e+08	9.53529e+07	5.73089e+07	3.08093e+08	1.44295e+08	1.2037e+08	3.30198e+08	2.61272e+08	1.14149e+08	1.36396e+08	1.0377e+08	7.14736e+07	3.67747e+08	1.48315e+08	1.6028e+08	3.45002e+08	2.71231e+08	1.42139e+08
Q9Z2U0	Proteasome subunit alpha type-7 OS=Mus musculus OX=10090 GN=Psma7 PE=1 SV=1	Component of the 20S core proteasome complex involved in the proteolytic degradation of most intracellular proteins. This complex plays numerous essential roles within the cell by associating with different regulatory particles. Associated with two 19S regulatory particles, forms the 26S proteasome and thus participates in the ATP-dependent degradation of ubiquitinated proteins. The 26S proteasom…	13	2	6	2	248	27.8	8.46	5.57	0.376	2.095	2.48	-1.41	1.07	0.221517	0.711797	0.558438	-	700802	90216.7	520842	633898	576220	424564	98958.4	249675	21931.5	762071	116928	621688	651306	767274	443599	123944	310898
A0A075B5P6	Immunoglobulin heavy constant mu (Fragment) OS=Mus musculus OX=10090 GN=Ighm PE=1 SV=1	-	79	82	5573	4	455	50	7.01	1.675	0.363	0.609	0.74	-1.46	-0.72	0.513031	0.28128	0.859762	4.27805e+09	3.15423e+09	1.93566e+09	1.04278e+10	5.59095e+09	2.07319e+09	1.21634e+10	9.0924e+09	2.88782e+09	4.27861e+09	3.43072e+09	2.41236e+09	1.24469e+10	5.74477e+09	2.76151e+09	1.27088e+10	9.43898e+09	3.59667e+09
A0A0A6YWK5	Immunoglobulin heavy variable 1-31 (Fragment) OS=Mus musculus OX=10090 GN=Ighv1-31 PE=4 SV=1	-	72	11	565	1	117	13.1	8.25	1.713	0.359	0.614	0.78	-1.48	-0.7	0.849912	0.853267	0.999974	-	1.07444e+06	59296.7	-	980218	-	22998.5	595956	150314	28021.5	1.16838e+06	99325.4	170128	1.00714e+06	119796	117047	618672	276988
A0A0A6YY53	Immunoglobulin heavy constant gamma 2C (Fragment) OS=Mus musculus OX=10090 GN=Ighg2c PE=1 SV=1	-	86	79	3117	17	335	36.5	8.02	1.191	0.359	0.428	0.25	-1.48	-1.22	0.98423	0.903124	0.962639	1.31885e+09	8.57584e+09	4.28725e+08	1.31546e+09	6.27537e+09	7.64346e+08	4.11297e+09	3.53701e+09	1.05247e+09	1.31982e+09	9.3256e+09	5.35891e+08	1.57183e+09	6.44776e+09	1.01912e+09	4.29777e+09	3.67208e+09	1.31192e+09
A0A0G2JFZ3	Immunoglobulin kappa chain variable 19-93 (Fragment) OS=Mus musculus OX=10090 GN=Igkv19-93 PE=1 SV=4	-	39	8	270	8	115	12.8	8.29	4.688	0.343	1.609	2.23	-1.54	0.69	0.331336	0.630823	0.820939	1.78056e+07	7.87194e+07	1.195e+07	2.81664e+08	8.20041e+07	2.09469e+07	7.96916e+07	5.04321e+07	3.65701e+07	1.79903e+07	8.57335e+07	1.49979e+07	3.3623e+08	8.43468e+07	2.7998e+07	8.34253e+07	5.24236e+07	4.57082e+07
A0A075B5Y3	Immunoglobulin heavy variable 1-80 (Fragment) OS=Mus musculus OX=10090 GN=Ighv1-80 PE=1 SV=1	-	69	13	849	4	117	12.8	8.78	2.398	0.343	0.823	1.26	-1.54	-0.28	0.857552	0.842318	0.999463	1.13192e+07	3.13011e+07	6.28951e+06	3.12461e+07	2.67697e+07	7.97468e+06	6.4512e+07	32184238	4.13506e+06	1.14706e+07	3.40664e+07	7.95056e+06	3.72961e+07	2.75049e+07	1.06257e+07	6.74044e+07	3.3411e+07	5.20791e+06
P01726	Ig lambda-1 chain V region H2020 OS=Mus musculus OX=10090 PE=1 SV=1	-	59	7	78	1	129	13.5	5.78	4.827	0.324	1.562	2.27	-1.63	0.64	0.892734	0.302966	0.507372	-	-	-	164111	-	80821.9	-	3355487	-	14824.1	22293.4	41604.9	195887	4751.1	107620	68912	3.48339e+06	68548.8
A0A075B5V3	Immunoglobulin heavy variable 1-36 OS=Mus musculus OX=10090 GN=Ighv1-36 PE=4 SV=1	-	67	8	111	3	116	12.9	8.41	5.838	0.323	1.885	2.55	-1.63	0.91	0.791537	0.992243	0.726067	1.49952e+06	1.02768e+07	951412	7.64034e+06	1.01571e+07	1.14287e+06	5.18217e+06	4.6934e+06	440927	1.57353e+06	1.12068e+07	1.19622e+06	9.18659e+06	1.0436e+07	1.5326e+06	5.41452e+06	4.8723e+06	564938
A0A0G2JFU6	Immunoglobulin kappa variable 4-63 (Fragment) OS=Mus musculus OX=10090 GN=Igkv4-63 PE=1 SV=1	-	47	11	276	1	117	12.6	5.91	1.899	0.308	0.586	0.93	-1.7	-0.77	0.463918	0.512128	0.995113	6.33921e+06	8.83225e+06	3.34997e+06	6.38761e+07	1.18583e+07	6.43345e+06	6.98801e+07	2.00834e+07	3.18939e+06	6.4468e+06	9.77582e+06	4.35462e+06	7.62556e+07	1.22422e+07	8.69943e+06	7.30636e+07	2.0903e+07	4.12848e+06
A0A0A0MQC1	Immunoglobulin heavy variable 3-5 OS=Mus musculus OX=10090 GN=Ighv3-5 PE=1 SV=1	-	35	4	56	4	99	11.3	7.96	1.477	0.305	0.45	0.56	-1.71	-1.15	0.682768	0.368173	0.820308	1.66671e+07	1.80419e+07	2.50179e+06	2.05689e+07	3.77941e+07	6.24324e+06	6.17281e+07	5.26779e+07	7.58253e+06	1.66671e+07	1.96193e+07	3.26055e+06	2.46255e+07	3.8832e+07	8.35208e+06	6.44958e+07	5.46859e+07	9.44186e+06
P01665	Ig kappa chain V-III region PC 7043 OS=Mus musculus OX=10090 PE=1 SV=1	-	91	9	238	1	111	12	4.61	3.338	0.302	1.008	1.74	-1.73	0.01	0.858942	0.970694	0.952229	1.51662e+07	6.02975e+07	6.88573e+06	4.25071e+07	7.03962e+07	7.3776e+06	4.81688e+07	4.94137e+07	4.95724e+06	1.52237e+07	6.55692e+07	8.76861e+06	5.08187e+07	7.23985e+07	9.99778e+06	5.04247e+07	5.12972e+07	6.34286e+06
A0A075B5V8	Immunoglobulin heavy variable 1-47 OS=Mus musculus OX=10090 GN=Ighv1-47 PE=4 SV=1	-	72	7	88	4	98	11.1	8.4	1.012	0.299	0.303	0.02	-1.74	-1.72	0.932835	0.101695	0.160406	3.04452e+06	3.98901e+06	1.27195e+06	2.61676e+06	5.98573e+06	1.62378e+06	3.92259e+07	1.0074e+07	4.00531e+06	3.12889e+06	4.34587e+06	1.6275e+06	3.16684e+06	6.1501e+06	2.18169e+06	4.09846e+07	1.0458e+07	4.98746e+06
A0A075B5R8	Immunoglobulin heavy variable V11-2 (Fragment) OS=Mus musculus OX=10090 GN=Ighv11-2 PE=4 SV=1	-	34	3	5	2	117	13.2	4.81	5.603	0.298	1.67	2.49	-1.75	0.74	0.0691789	0.228836	0.635448	200079	762575	290230	1.69742e+06	2.464e+06	632393	523461	1.16858e+06	1.33007e+06	245062	829246	361594	2.02608e+06	2.53167e+06	842072	546930	1.21312e+06	1.65622e+06
A0A075B697	Immunoglobulin heavy variable 2-9-1 (Fragment) OS=Mus musculus OX=10090 GN=Ighv2-9-1 PE=4 SV=1	-	56	6	141	5	116	12.5	9.04	1.501	0.285	0.428	0.59	-1.81	-1.23	0.993654	0.861861	0.909398	4.74444e+06	2.33354e+07	4.25228e+06	6654433	1.6364e+07	4.39693e+06	2.05924e+07	1.7846e+07	3.58828e+06	4.78745e+06	2.54135e+07	5.30594e+06	7.9637e+06	1.68827e+07	5.92523e+06	2.15213e+07	1.86218e+07	4.50647e+06
P01635	Immunoglobulin kappa chain variable 12-41 (Fragment) OS=Mus musculus OX=10090 GN=Igkv12-41 PE=1 SV=1	-	76	11	468	2	115	12.6	8.31	2.687	0.28	0.752	1.43	-1.84	-0.41	0.82082	0.788248	0.997894	5.86666e+07	2.18974e+08	2.15475e+07	1.32337e+08	2.05935e+08	3.95723e+07	2.92774e+08	2.02329e+08	2.57525e+07	5.88222e+07	2.38118e+08	2.69493e+07	1.58034e+08	2.1159e+08	5.27972e+07	3.05901e+08	2.10041e+08	3.21405e+07
P01671	Ig kappa chain V-III region PC 7175 OS=Mus musculus OX=10090 PE=1 SV=1	-	88	10	243	5	111	12	7.37	2.162	0.277	0.599	1.11	-1.85	-0.74	0.901831	0.726485	0.936873	3.87411e+07	1.64061e+08	2.84363e+07	7.01108e+07	1.63959e+08	3.11252e+07	1.3391e+08	1.94451e+08	3.32691e+07	3.87411e+07	1.78404e+08	3.54357e+07	8.37465e+07	1.68461e+08	4.15893e+07	1.39914e+08	2.01863e+08	4.14917e+07
A0A0N4SVL8	Multimerin-1 OS=Mus musculus OX=10090 GN=Mmrn1 PE=1 SV=1	-	15	13	60	13	1209	135.8	7.69	8.615	0.265	2.281	3.11	-1.92	1.19	0.666979	0.939364	0.85076	-	164126	4.58575e+06	4.78115e+06	6.31168e+06	209840	94722.1	2.31646e+06	2.56954e+06	662409	638374	5.71333e+06	5.70688e+06	6.48501e+06	732150	737336	2.50144e+06	3.29412e+06
P39876	Metalloproteinase inhibitor 3 OS=Mus musculus OX=10090 GN=Timp3 PE=1 SV=1	Complexes with metalloproteinases (such as collagenases) and irreversibly inactivates them by binding to their catalytic zinc cofactor. May form part of a tissue-specific acute response to remodeling stimuli.	20	4	15	4	211	24.2	8.76	22.081	0.259	5.719	4.46	-1.95	2.52	0.224681	0.708589	0.567763	-	-	1.55332e+06	3.75635e+06	3.38983e+06	375428	380126	1.61491e+06	336890	152786	157735	2.00032e+06	4.48367e+06	3.48292e+06	580869	609004	1.67646e+06	457121
A0A140T8P6	Immunoglobulin kappa variable 12-46 (Fragment) OS=Mus musculus OX=10090 GN=Igkv12-46 PE=1 SV=2	-	77	9	237	5	115	12.6	5.91	2.074	0.253	0.524	1.05	-1.98	-0.93	0.79034	0.747607	0.996639	1.60067e+07	5.08095e+07	5.9808e+06	2.78127e+07	6.82852e+07	1.08361e+07	6.78458e+07	6.10168e+07	7.27587e+06	1.60067e+07	5.52516e+07	7.4514e+06	3.31979e+07	7.01604e+07	1.44289e+07	7.08878e+07	6.33426e+07	9.06e+06
A0A075B5S4	Immunoglobulin heavy variable V3-3 OS=Mus musculus OX=10090 GN=Ighv3-3 PE=4 SV=1	-	16	2	16	1	98	11.2	6.51	0.705	0.25	0.177	-0.5	-2	-2.5	0.99369	0.818073	0.870844	136557	637702	61557.5	79164.7	1.10056e+06	-	521969	1.16881e+06	64834.8	136557	693455	76693.7	94492.7	1.13078e+06	96300.8	545372	1.21336e+06	80733
P13609	Serglycin OS=Mus musculus OX=10090 GN=Srgn PE=1 SV=1	Plays a role in formation of mast cell secretory granules and mediates storage of various compounds in secretory vesicles. Required for storage of some proteases in both connective tissue and mucosal mast cells and for storage of granzyme B in T-lymphocytes. Plays a role in localizing neutrophil elastase in azurophil granules of neutrophils. Mediates processing of MMP2. Plays a role in cytotoxic …	29	2	5	2	152	16.7	4.41	11.037	0.247	2.727	3.46	-2.02	1.45	0.174547	0.776097	0.404872	170149	87427	589299	2.21537e+06	6.54988e+06	329357	-	1093161	769839	239590	110574	740117	2.64431e+06	6.72975e+06	469166	129105	1.17842e+06	969545
A0A075B5L8	Immunoglobulin kappa variable 4-79 (Fragment) OS=Mus musculus OX=10090 GN=Igkv4-79 PE=4 SV=2	-	52	10	236	2	119	12.8	7.11	2.642	0.246	0.651	1.4	-2.02	-0.62	0.982339	0.820497	0.722674	82333.3	3754768	367534	1247911	1.39208e+06	-	3.03615e+06	2.14782e+06	317030	155906	4.08304e+06	549487	1.523e+06	1.45148e+06	82327.8	3.17228e+06	2.22969e+06	451297
A0A0B4J1I7	Immunoglobulin kappa variable 4-68 (Fragment) OS=Mus musculus OX=10090 GN=Igkv4-68 PE=4 SV=1	-	59	13	167	5	117	12.7	7.96	2.329	0.241	0.561	1.22	-2.05	-0.83	0.665716	0.529627	0.96766	2.59855e+06	8.16705e+06	2.39785e+06	6.1779e+06	1.80461e+07	4.0959e+06	5.06054e+07	1.26699e+07	1.59638e+06	2.61109e+06	8.88108e+06	3.17865e+06	7.4017e+06	1.85417e+07	5.57297e+06	5.28744e+07	1.31917e+07	2.08742e+06
A0A0A6YXN4	Immunoglobulin heavy variable V1-18 (Fragment) OS=Mus musculus OX=10090 GN=Ighv1-18 PE=1 SV=1	-	70	14	654	2	117	12.9	7.94	2.033	0.238	0.484	1.02	-2.07	-1.05	0.769146	0.406349	0.784732	1.4023e+07	3.83518e+07	5.85859e+06	2.38897e+07	3.97571e+07	1.11826e+07	7.9806e+07	5.67412e+07	1.08444e+07	1.4023e+07	4.17413e+07	7.29915e+06	2.85153e+07	4.08489e+07	1.48904e+07	8.33842e+07	5.89669e+07	1.35276e+07
P01630	Ig kappa chain V-II region 7S34.1 OS=Mus musculus OX=10090 PE=1 SV=1	-	58	6	70	1	113	12.5	8.65	3.088	0.238	0.736	1.63	-2.07	-0.44	0.89634	0.313797	0.518383	-	345253	-	204088	268138	-	316667	471612	184196	64986.7	375438	78883.9	243604	275502	65711.6	330865	489588	229364
A0A0G2JEI7	Immunoglobulin kappa chain variable 12-38 (Fragment) OS=Mus musculus OX=10090 GN=Igkv12-38 PE=4 SV=4	-	75	9	113	6	115	12.5	4.72	3.471	0.237	0.823	1.8	-2.08	-0.28	0.607837	0.663237	0.994728	1.08164e+07	2.326e+07	3.68295e+06	6.69778e+07	3.77206e+07	4.92043e+06	5.35712e+07	4.52686e+07	4.83832e+06	1.11661e+07	2.53799e+07	4.9404e+06	8.01597e+07	3.87565e+07	6.86131e+06	5.59731e+07	4.70863e+07	6.18132e+06
P18531	Ig heavy chain V region 3-6 OS=Mus musculus OX=10090 GN=Ighv3-6 PE=1 SV=1	-	46	9	197	7	116	13.1	8.78	2.209	0.233	0.515	1.14	-2.1	-0.96	0.773953	0.522803	0.895966	1.77396e+07	4.24623e+07	9.1604e+06	3.29412e+07	6.77313e+07	1.14709e+07	7.31318e+07	1.00296e+08	1.09639e+07	1.78067e+07	4.6257e+07	1.14767e+07	3.93436e+07	6.95914e+07	1.52954e+07	7.64107e+07	1.04119e+08	1.3779e+07
P01654	Ig kappa chain V-III region PC 2880/PC 1229 OS=Mus musculus OX=10090 PE=1 SV=1	-	91	10	286	4	111	12	5.34	4.865	0.223	1.085	2.28	-2.16	0.12	0.477857	0.266453	0.870983	1.0838e+07	5.00448e+07	1.20879e+07	7.67736e+07	7.17999e+07	1.26733e+07	6.50889e+07	1.41157e+08	2.62419e+07	1.09563e+07	5.44324e+07	1.51653e+07	9.17477e+07	7.37717e+07	1.69878e+07	6.80071e+07	1.46614e+08	3.27372e+07
J3QNZ9	Immunoglobulin kappa variable 4-62 OS=Mus musculus OX=10090 GN=Igkv4-62 PE=1 SV=1	-	63	11	119	2	96	10.4	6.44	1.389	0.223	0.31	0.47	-2.17	-1.69	0.994328	0.633405	0.576518	1.56686e+06	241326	30248.1	448030	373284	154386	7.49444e+06	1.2996e+06	85788.2	1.64475e+06	300812	179579	589147	417790	260657	7.83046e+06	1.34914e+06	174699
A0A0G2JE31	Immunoglobulin kappa variable 3-7 (Fragment) OS=Mus musculus OX=10090 GN=Igkv3-7 PE=4 SV=4	-	47	6	158	2	119	13.1	5.29	1.471	0.22	0.324	0.56	-2.18	-1.63	0.99989	0.92753	0.922212	2.5871e+06	4.32058e+07	2.80034e+06	4.30077e+06	2.70205e+07	2.14163e+06	1.73122e+07	1.52679e+07	3.63427e+06	2.5871e+06	4.69832e+07	3.48891e+06	5.13349e+06	2.77625e+07	2.85172e+06	1.80884e+07	1.58499e+07	4.52543e+06
P01872	Immunoglobulin heavy constant mu OS=Mus musculus OX=10090 GN=Ighm PE=1 SV=2	IgM antibodies play an important role in primary defense mechanisms. They have been shown to be involved in early recognition of external invaders like bacteria and viruses, cellular waste and modified self, as well as in recognition and elimination of precancerous and cancerous lesions (By similarity). {ECO:0000250}.	79	79	5190	1	454	49.9	7.01	0.085	0.194	0.016	-3.56	-2.37	-5.93	0.167315	0.404215	0.0296957	333692	-	150720	-	-	-	1.10186e+06	932848	89951.5	333692	38164.5	187780	6676.3	54623.6	15902	1.15126e+06	968406	112009
P06330	Ig heavy chain V region AC38 205.12 OS=Mus musculus OX=10090 PE=1 SV=1	-	58	12	386	1	118	12.9	7.11	0.488	0.188	0.092	-1.04	-2.41	-3.45	0.126213	0.107617	0.00722629	-	208977	-	-	-	-	547471	496393	157465	90031.5	227248	96993.7	47301	72875	23458.1	572017	515314	196078
Q80YQ1	Thrombospondin-1 OS=Mus musculus OX=10090 GN=Thbs1 PE=1 SV=1	-	59	60	778	58	1171	129.6	4.94	11.655	0.184	2.15	3.54	-2.44	1.1	0.165062	0.676174	0.469129	2.47527e+07	3.35003e+07	1.94769e+08	6.80523e+08	4.26293e+08	9.43378e+07	4.54375e+07	1.96247e+08	1.67793e+08	2.62859e+07	3.75808e+07	2.42712e+08	8.12288e+08	4.37999e+08	1.25793e+08	4.81781e+07	2.03727e+08	2.08965e+08
A0A0G2JFS5	Immunoglobulin heavy variable 1-69 (Fragment) OS=Mus musculus OX=10090 GN=Ighv1-69 PE=4 SV=1	-	71	12	895	2	117	12.9	7.87	2.721	0.141	0.384	1.44	-2.83	-1.38	0.783212	0.645904	0.967664	6.15521e+06	1.69087e+07	4.91168e+06	34425459	1.63012e+07	4.62764e+06	4.17786e+07	5.03208e+07	2.86835e+06	6.15521e+06	1.8387e+07	6.1194e+06	4.1091e+07	1.67488e+07	6.162e+06	4.36518e+07	5.22388e+07	3.5717e+06
A0A0A6YXQ0	Immunoglobulin heavy variable 8-8 (Fragment) OS=Mus musculus OX=10090 GN=Ighv8-8 PE=4 SV=1	-	58	6	79	5	119	13.2	8.84	4.237	0.137	0.58	2.08	-2.87	-0.78	0.41602	0.4283	0.99962	7.24373e+06	1.51544e+07	3.02342e+06	4.69944e+07	3.02716e+07	6.90847e+06	5.66788e+07	5.16183e+07	3.8097e+06	7.34109e+06	1.64793e+07	3.8048e+06	5.60936e+07	3.1103e+07	9.27925e+06	5.92201e+07	5.35858e+07	4.76334e+06
Q9EQI5	Chemokine subfamily B Cys-X-Cys OS=Mus musculus OX=10090 GN=Ppbp PE=1 SV=1	-	51	10	111	10	113	12.2	8.72	10.228	0.133	1.364	3.35	-2.91	0.45	0.227098	0.708732	0.572343	3.86287e+06	3.66386e+06	3.68992e+07	1.05669e+08	4.31388e+07	1.82495e+07	5.28544e+06	3.91524e+07	2.61206e+07	4.19141e+06	4.3388e+06	4.60579e+07	1.26128e+08	4.43771e+07	2.44301e+07	5.81446e+06	4.06919e+07	3.25325e+07
P01864	Ig gamma-2A chain C region secreted form OS=Mus musculus OX=10090 PE=1 SV=1	-	79	63	2311	1	335	36.6	8.22	1.964	0.13	0.256	0.97	-2.94	-1.97	0.987003	0.959371	0.991965	137672	3.10888e+06	34156.1	226507	1.98861e+06	54767.9	1.01288e+06	1.01683e+06	-	137672	3.38069e+06	42554.6	270364	2.04322e+06	72926.9	1.05829e+06	1.05559e+06	62963.5
Q60997	Deleted in malignant brain tumors 1 protein OS=Mus musculus OX=10090 GN=Dmbt1 PE=1 SV=2	May play roles in mucosal defense system and cellular immune defense. May play a role in liver regeneration. May be an important factor in fate decision and differentiation of transit-amplifying ductular (oval) cells within the hepatic lineage. May function as a binding protein in saliva for the regulation of taste sensation. May play a role as an opsonin receptor for SFTPD and SPAR in macrophage…	2	1	1	1	2085	226.7	4.97	4.439	0.101	0.447	2.15	-3.31	-1.16	0.999888	0.732273	0.740249	-	-	302277	-	-	-	-	-	-	8953.99	9401.91	376603	18449.6	41730.6	43086.4	93330.7	42207.9	93492.9
P03977	Ig kappa chain V-III region 50S10.1 OS=Mus musculus OX=10090 PE=1 SV=1	-	68	6	229	1	111	12	5.06	3.483	0.085	0.295	1.8	-3.56	-1.76	0.550276	0.0282037	0.109138	267270	1.12988e+06	502863	1828173	2.59479e+06	292946	7.08266e+06	17886212	2.81872e+06	267270	1.22866e+06	626511	2.18215e+06	2.66605e+06	390077	7.40021e+06	1.8568e+07	3.5099e+06
A0A0B4J1I5	Immunoglobulin kappa chain variable 4-70 (Fragment) OS=Mus musculus OX=10090 GN=Igkv4-70 PE=4 SV=1	-	71	15	300	7	116	12.6	8.47	4.322	0.064	0.277	2.11	-3.96	-1.85	0.6781	0.35647	0.810087	7.20671e+06	1.468e+07	5.38798e+06	5.63273e+07	3.19361e+07	4.33452e+06	1.35258e+08	1.14502e+08	4.23402e+06	7.63004e+06	1.62444e+07	7.02954e+06	6.73567e+07	3.29753e+07	6.05413e+06	1.41431e+08	1.19039e+08	5.80833e+06
Q9Z126	Platelet factor 4 OS=Mus musculus OX=10090 GN=Pf4 PE=1 SV=1	Released during platelet aggregation. Neutralizes the anticoagulant effect of heparin because it binds more strongly to heparin than to the chondroitin-4-sulfate chains of the carrier molecule. Chemotactic for neutrophils and monocytes. Inhibits endothelial cell proliferation (By similarity). {ECO:0000250}.	47	5	101	5	105	11.2	9.29	69.718	0.059	4.089	6.12	-4.09	2.03	0.264586	0.828144	0.520371	111895	344360	1.2027e+07	7.12798e+07	3.36211e+07	2.90515e+06	222154	1.69825e+07	6.78057e+06	281288	495488	1.50468e+07	8.50812e+07	3.45444e+07	3.94465e+06	263507	1.76919e+07	8.4479e+06
A0A075B5U3	Immunoglobulin heavy variable 1-62-1 (Fragment) OS=Mus musculus OX=10090 GN=Ighv1-62-1 PE=4 SV=2	-	51	5	56	1	116	12.8	7.84	6.795	0.058	0.394	2.76	-4.11	-1.34	0.562077	0.226058	0.717215	190174	779091	115559	1.3966e+06	1.25777e+06	161394	3.50459e+06	3.15855e+06	286794	190174	847205	143973	1.66702e+06	1.29231e+06	214907	3.66172e+06	3.27895e+06	357119
P01637	Ig kappa chain V-V region T1 OS=Mus musculus OX=10090 PE=4 SV=1	-	32	3	248	1	128	14.4	8.59	4.88	0.054	0.261	2.29	-4.22	-1.94	0.811314	0.189496	0.404373	-	365803	-	-	599557	126498	616587	523693	655098	34518.2	397784	10154.4	14427.7	616022	168440	644232	543655	815735
A0A0G2JDU0	Immunoglobulin kappa variable 8-34 (Fragment) OS=Mus musculus OX=10090 GN=Igkv8-34 PE=4 SV=4	-	15	1	1	1	121	12.9	7.08	1.904	0.051	0.097	0.93	-4.3	-3.37	0.880114	0.57387	0.842085	-	709855	-	-	2.50651e+06	-	824560	1307356	83565.7	37021.9	771916	43823.3	83454.9	2.57534e+06	48264.2	861529	1.35719e+06	104057
